# Supplementary material for: Crystal structure of 3,6-dihy­droxy-4,5-di­methyl­benzene-1,2-dicarbaldehyde
Source: Acta Crystallogr E Crystallogr Commun. 2018 Sep 14;74(Pt 10):1424–6. doi: 10.1107/S2056989018012495 (PMC6176455; doi:10.1107/S2056989018012495)
Supplement: Supplementary file 1 [file e-74-01424-sup1.cif]

##############################################################################
#                                                                            #
# This CIF contains the data in a paper accepted for publication in          #
# Acta Crystallographica Section E. It conforms to the requirements of       #
# Notes for Authors for Acta Crystallographica Section E, and has been       #
# peer reviewed under the auspices of the IUCr Commission on Journals.       #
#                                                                            #
# Full details of the Crystallographic Information File format               #
# are given in the paper "The Crystallographic Information File (CIF):       #
# a New Standard Archive File for Crystallography" by S. R. Hall, F. H.      #
# Allen and I. D. Brown [Acta Cryst. (1991), A47, 655-685].                  #
#                                                                            #
# The current version of the core CIF dictionary is obtainable from          #
# ftp://ftp.iucr.org/pub/cif_core.dic.                                       #
#                                                                            #
# Software is freely available for graphical display of the structure(s)     #
# in this CIF. For information consult the CIF software page                 #
# http://www.iucr.org/resources/cif/software.                                #
#                                                                            #
# This file may be used for bona fide research purposes within the           #
# scientific community so long as proper attribution is given to the journal # 
# article from which it was obtained.                                        #
#                                                                            #
##############################################################################
data_global
_audit_creation_method     'APEX2 v2014.11-0'
_journal_date_recd_electronic     2018-07-23
_journal_date_accepted     2018-09-04
_journal_name_full     'Acta Crystallographica, Section E'
_journal_year     2018
_journal_volume     74
_journal_issue     10
_journal_page_first     1424
_journal_page_last     1426
_journal_paper_category     GO
_journal_paper_doi     10.1107/S2056989018012495
_journal_coeditor_code     VM2211
_publ_contact_author_name     'Akitsu Takashiro'
_publ_contact_author_address
;
Department of Chemistry
Faculty of Science
Tokyo University of Science
1-3 Kagurazaka
Shinjuku-ku
Tokyo 162-8601
Japan
;
_publ_contact_author_email     'akitsu@rs.kagu.tus.ac.jp'
_publ_contact_author_fax     '(81) 3 5261 4631'
_publ_contact_author_phone     '(81) 3 5228 8271'
_publ_section_title
;
Crystal structure of 3,6-dihydroxy-4,5-dimethylbenzene-1,2-dicarbaldehyde
;
_publ_section_title_footnote     .
loop_
    _publ_author_name
    _publ_author_footnote
    _publ_author_address
    'Yamazaki, Shu' .
;
Department of Chemistry
Faculty of Science
Tokyo University of Science
1-3 Kagurazaka
Shinjuku-ku
Tokyo 162-8601
Japan
;
    'Nishiyama, Kazuki' .
;
Department of Chemistry
Faculty of Science
Tokyo University of Science
1-3 Kagurazaka
Shinjuku-ku
Tokyo 162-8601
Japan
;
    'Yagi, Shiomi' .
;
Department of Chemistry
Faculty of Science
Tokyo University of Science
1-3 Kagurazaka
Shinjuku-ku
Tokyo 162-8601
Japan
;
    'Haraguchi, Tomoyuki' .
;
Department of Chemistry
Faculty of Science
Tokyo University of Science
1-3 Kagurazaka
Shinjuku-ku
Tokyo 162-8601
Japan
;
    'Akitsu, Takashiro' .
;
Department of Chemistry
Faculty of Science
Tokyo University of Science
1-3 Kagurazaka
Shinjuku-ku
Tokyo 162-8601
Japan
;
_publ_section_synopsis
;
The planar achiral title compound has <i>C</i>~2v~ symmetry and crystallizes in
the chiral space group <i>P</i>2~1~.
;
data_I
_database_code_depnum_ccdc_archive 'CCDC 1865811'
_chemical_name_systematic
;
3,6-Dihydroxy-4,5-dimethylbenzene-1,2-dicarbaldehyde
;
_chemical_name_common     ?
_chemical_formula_moiety     'C10 H10 O4'
_chemical_formula_sum     'C10 H10 O4'
_chemical_formula_iupac     'C10 H10 O4'
_chemical_formula_weight     194.18
_chemical_melting_point     ?
_space_group_crystal_system     monoclinic
_space_group_name_H-M_alt     'P 1 21 1'
_space_group_name_Hall     'P 2yb'
loop_
    _space_group_symop_operation_xyz
    'x, y, z'
    '-x, y+1/2, -z'
_cell_length_a     5.251(2)
_cell_length_b     6.317(2)
_cell_length_c     12.999(5)
_cell_angle_alpha     90
_cell_angle_beta     91.643(4)
_cell_angle_gamma     90
_cell_volume     431.0(3)
_cell_formula_units_Z     2
_cell_measurement_reflns_used     2083
_cell_measurement_theta_min     3.1356
_cell_measurement_theta_max     27.4570
_cell_measurement_temperature     100
_exptl_crystal_description     prism
_exptl_crystal_colour     yellow
_exptl_crystal_size_max     0.377
_exptl_crystal_size_mid     0.300
_exptl_crystal_size_min     0.125
_exptl_crystal_density_diffrn     1.496
_exptl_crystal_density_meas     ?
_exptl_crystal_density_method     'not measured'
_exptl_crystal_F_000     204
_exptl_absorpt_coefficient_mu     0.117
_exptl_absorpt_correction_type     multi-scan
_exptl_absorpt_process_details
;
(SADABS; Bruker, 2001)
;
_exptl_absorpt_correction_T_min     0.785
_exptl_absorpt_correction_T_max     0.785
_exptl_special_details
;
;
_diffrn_ambient_temperature     100
_diffrn_radiation_type     MoK\a
_diffrn_radiation_wavelength     0.71073
_diffrn_radiation_monochromator     ?
_diffrn_measurement_device_type     'Bruker APEXII CCD'
_diffrn_measurement_method     '\f and \w scans'
_diffrn_detector_area_resol_mean     8.3333
_diffrn_reflns_number     2328
_diffrn_reflns_av_R_equivalents     0.0140
_diffrn_reflns_theta_min     1.57
_diffrn_reflns_theta_max     27.51
_diffrn_reflns_theta_full     27.51
_diffrn_measured_fraction_theta_max     0.971
_diffrn_measured_fraction_theta_full     0.971
_diffrn_reflns_limit_h_min     -6
_diffrn_reflns_limit_h_max     6
_diffrn_reflns_limit_k_min     -3
_diffrn_reflns_limit_k_max     8
_diffrn_reflns_limit_l_min     -16
_diffrn_reflns_limit_l_max     16
_refine_special_details
;
;
_reflns_number_total     1228
_reflns_number_gt     1207
_reflns_threshold_expression     'I > 2\s(I)'
_refine_ls_structure_factor_coef     Fsqd
_refine_ls_matrix_type     full
_refine_ls_R_factor_all     0.0294
_refine_ls_R_factor_gt     0.0289
_refine_ls_wR_factor_gt     0.0813
_refine_ls_wR_factor_ref     0.0821
_refine_ls_goodness_of_fit_ref     1.060
_refine_ls_restrained_S_all     1.060
_refine_ls_number_reflns     1228
_refine_ls_number_parameters     131
_refine_ls_number_restraints     1
_refine_ls_number_constraints     ?
_refine_ls_hydrogen_treatment     constr
_refine_ls_weighting_scheme     calc
_refine_ls_weighting_details
              'w=1/[\s^2^(Fo^2^)+(0.0523P)^2^+0.0966P] where P=(Fo^2^+2Fc^2^)/3'
_atom_sites_solution_hydrogens     geom
_atom_sites_solution_primary     ?
_atom_sites_solution_secondary     ?
_refine_ls_shift/su_max     0.000
_refine_ls_shift/su_mean     0.000
_refine_diff_density_max     0.247
_refine_diff_density_min     -0.217
_refine_ls_extinction_method     none
_refine_ls_extinction_coef     ?
_refine_ls_abs_structure_details
;
Flack <i>x</i> determined using 179 quotients [(I+)-(I-)]/[(I+)+(I-)]
(Parsons <i>et al.</i>,  2013)
;
_refine_ls_abs_structure_Flack     0.5(6)
loop_
    _atom_type_symbol
    _atom_type_description
    _atom_type_scat_dispersion_real
    _atom_type_scat_dispersion_imag
    _atom_type_scat_source
    C C 0.0033 0.0016 'International Tables Vol C Tables 4.2.6.8 and 6.1.1.4'
    H H 0.0000 0.0000 'International Tables Vol C Tables 4.2.6.8 and 6.1.1.4'
    O O 0.0106 0.0060 'International Tables Vol C Tables 4.2.6.8 and 6.1.1.4'
_computing_data_collection
;
APEX2 (Bruker, 2014)
;
_computing_cell_refinement
;
SAINT (Bruker, 2014)
;
_computing_data_reduction
;
SAINT (Bruker, 2014)
;
_computing_structure_solution
;
SHELXT2014 (Sheldrick, 2015a)
;
_computing_structure_refinement
;
SHELXL2014 (Sheldrick, 2015b)
;
_computing_molecular_graphics
;
SHELXTL (Sheldrick, 2008)
;
_computing_publication_material
;
SHELXTL (Sheldrick, 2008), WinGX (Farrugia, 2012), Mercury
(Macrae <i>et al.</i>,  2006) and publCIF (Westrip, 2010)
;
loop_
    _atom_site_type_symbol
    _atom_site_label
    _atom_site_fract_x
    _atom_site_fract_y
    _atom_site_fract_z
    _atom_site_U_iso_or_equiv
    _atom_site_adp_type
    _atom_site_calc_flag
    _atom_site_occupancy
    _atom_site_disorder_assembly
    _atom_site_disorder_group
    O O4 0.7944(2) 0.8239(2) 0.27690(9) 0.0183(3) Uani d 1 . .
    H H4 0.7357 0.8998 0.3237 0.027 Uiso calc 1 . .
    O O2 -0.0040(2) 0.1772(2) 0.38214(9) 0.0193(3) Uani d 1 . .
    O O1 0.5175(2) 0.9141(2) 0.42970(9) 0.0190(3) Uani d 1 . .
    O O3 0.2530(2) 0.0865(2) 0.21917(9) 0.0174(3) Uani d 1 . .
    H H3 0.1418 0.0689 0.2635 0.026 Uiso calc 1 . .
    C C3 0.5775(3) 0.3220(3) 0.17026(11) 0.0136(3) Uani d 1 . .
    C C8 0.1144(3) 0.3446(3) 0.38843(12) 0.0150(4) Uani d 1 . .
    H H8 0.0717 0.4408 0.4414 0.018 Uiso calc 1 . .
    C C4 0.7113(3) 0.5092(3) 0.18410(12) 0.0133(3) Uani d 1 . .
    C C1 0.3173(3) 0.4049(3) 0.31924(12) 0.0128(3) Uani d 1 . .
    C C2 0.3797(3) 0.2696(3) 0.23855(12) 0.0129(3) Uani d 1 . .
    C C7 0.3981(3) 0.7489(3) 0.41517(12) 0.0153(4) Uani d 1 . .
    H H7 0.2619 0.7174 0.4592 0.018 Uiso calc 1 . .
    C C5 0.6521(3) 0.6468(3) 0.26629(12) 0.0134(4) Uani d 1 . .
    C C6 0.4550(3) 0.5985(3) 0.33345(12) 0.0125(3) Uani d 1 . .
    C C9 0.6387(3) 0.1702(3) 0.08493(12) 0.0177(4) Uani d 1 . .
    H H9A 0.6259 0.2441 0.0187 0.027 Uiso calc 1 . .
    H H9B 0.5177 0.0521 0.0848 0.027 Uiso calc 1 . .
    H H9C 0.8122 0.1159 0.0958 0.027 Uiso calc 1 . .
    C C10 0.9192(3) 0.5739(3) 0.11251(13) 0.0179(4) Uani d 1 . .
    H H10A 1.0138 0.4482 0.0915 0.027 Uiso calc 1 . .
    H H10B 1.0356 0.6726 0.1481 0.027 Uiso calc 1 . .
    H H10C 0.8431 0.6429 0.0515 0.027 Uiso calc 1 . .
loop_
    _atom_site_aniso_label
    _atom_site_aniso_U_11
    _atom_site_aniso_U_22
    _atom_site_aniso_U_33
    _atom_site_aniso_U_12
    _atom_site_aniso_U_13
    _atom_site_aniso_U_23
    O4 0.0187(6) 0.0167(7) 0.0198(6) -0.0064(6) 0.0074(5) -0.0031(5)
    O2 0.0174(5) 0.0194(6) 0.0214(6) -0.0060(6) 0.0049(4) -0.0018(5)
    O1 0.0228(6) 0.0164(6) 0.0180(5) -0.0036(6) 0.0033(5) -0.0035(5)
    O3 0.0179(5) 0.0158(6) 0.0186(6) -0.0052(6) 0.0051(4) -0.0035(5)
    C3 0.0127(7) 0.0166(8) 0.0117(7) 0.0021(7) 0.0015(6) -0.0001(7)
    C8 0.0130(7) 0.0172(9) 0.0148(7) -0.0010(7) 0.0022(6) 0.0000(7)
    C4 0.0108(6) 0.0163(8) 0.0130(7) 0.0007(6) 0.0024(5) 0.0020(7)
    C1 0.0109(6) 0.0151(8) 0.0123(6) 0.0000(7) 0.0009(5) 0.0007(7)
    C2 0.0115(6) 0.0128(9) 0.0144(7) -0.0017(6) 0.0000(6) 0.0010(6)
    C7 0.0162(7) 0.0154(8) 0.0142(7) 0.0003(7) 0.0018(6) 0.0012(7)
    C5 0.0114(6) 0.0151(9) 0.0137(7) -0.0014(7) 0.0001(5) 0.0011(7)
    C6 0.0115(6) 0.0139(8) 0.0120(7) 0.0001(6) 0.0011(5) 0.0011(7)
    C9 0.0185(7) 0.0192(9) 0.0157(7) 0.0000(7) 0.0034(6) -0.0048(7)
    C10 0.0146(7) 0.0227(9) 0.0166(7) -0.0003(7) 0.0062(6) 0.0012(7)
_geom_special_details
;
All esds (except the esd in the dihedral angle between two l.s. planes)
are estimated using the full covariance matrix.  The cell esds are taken
into account individually in the estimation of esds in distances, angles
and torsion angles; correlations between esds in cell parameters are only
used when they are defined by crystal symmetry.  An approximate (isotropic)
treatment of cell esds is used for estimating esds involving l.s. planes.
;
loop_
    _geom_bond_atom_site_label_1
    _geom_bond_atom_site_label_2
    _geom_bond_site_symmetry_2
    _geom_bond_distance
    _geom_bond_publ_flag
    O4 C5 . 1.350(2) ?
    O4 H4 . 0.84 ?
    O2 C8 . 1.228(2) ?
    O1 C7 . 1.229(2) ?
    O3 C2 . 1.354(2) ?
    O3 H3 . 0.84 ?
    C3 C4 . 1.385(3) ?
    C3 C2 . 1.424(2) ?
    C3 C9 . 1.508(2) ?
    C8 C1 . 1.464(2) ?
    C8 H8 . 0.95 ?
    C4 C5 . 1.419(2) ?
    C4 C10 . 1.511(2) ?
    C1 C2 . 1.399(2) ?
    C1 C6 . 1.431(2) ?
    C7 C6 . 1.462(2) ?
    C7 H7 . 0.95 ?
    C5 C6 . 1.406(2) ?
    C9 H9A . 0.98 ?
    C9 H9B . 0.98 ?
    C9 H9C . 0.98 ?
    C10 H10A . 0.98 ?
    C10 H10B . 0.98 ?
    C10 H10C . 0.98 ?
loop_
    _geom_angle_atom_site_label_1
    _geom_angle_atom_site_label_2
    _geom_angle_atom_site_label_3
    _geom_angle_site_symmetry_1
    _geom_angle_site_symmetry_3
    _geom_angle
    _geom_angle_publ_flag
    C5 O4 H4 . . 109.5 ?
    C2 O3 H3 . . 109.5 ?
    C4 C3 C2 . . 119.60(14) ?
    C4 C3 C9 . . 121.36(14) ?
    C2 C3 C9 . . 119.04(16) ?
    O2 C8 C1 . . 123.97(16) ?
    O2 C8 H8 . . 118.0 ?
    C1 C8 H8 . . 118.0 ?
    C3 C4 C5 . . 119.97(14) ?
    C3 C4 C10 . . 121.60(15) ?
    C5 C4 C10 . . 118.43(17) ?
    C2 C1 C6 . . 119.38(13) ?
    C2 C1 C8 . . 119.46(16) ?
    C6 C1 C8 . . 121.15(15) ?
    O3 C2 C1 . . 122.45(14) ?
    O3 C2 C3 . . 116.47(14) ?
    C1 C2 C3 . . 121.05(16) ?
    O1 C7 C6 . . 123.30(15) ?
    O1 C7 H7 . . 118.4 ?
    C6 C7 H7 . . 118.4 ?
    O4 C5 C6 . . 122.08(14) ?
    O4 C5 C4 . . 116.85(13) ?
    C6 C5 C4 . . 121.06(16) ?
    C5 C6 C1 . . 118.92(14) ?
    C5 C6 C7 . . 118.66(16) ?
    C1 C6 C7 . . 122.42(13) ?
    C3 C9 H9A . . 109.5 ?
    C3 C9 H9B . . 109.5 ?
    H9A C9 H9B . . 109.5 ?
    C3 C9 H9C . . 109.5 ?
    H9A C9 H9C . . 109.5 ?
    H9B C9 H9C . . 109.5 ?
    C4 C10 H10A . . 109.5 ?
    C4 C10 H10B . . 109.5 ?
    H10A C10 H10B . . 109.5 ?
    C4 C10 H10C . . 109.5 ?
    H10A C10 H10C . . 109.5 ?
    H10B C10 H10C . . 109.5 ?
loop_
    _geom_torsion_atom_site_label_1
    _geom_torsion_atom_site_label_2
    _geom_torsion_atom_site_label_3
    _geom_torsion_atom_site_label_4
    _geom_torsion_site_symmetry_1
    _geom_torsion_site_symmetry_2
    _geom_torsion_site_symmetry_3
    _geom_torsion_site_symmetry_4
    _geom_torsion
    _geom_torsion_publ_flag
    C2 C3 C4 C5 . . . . 0.4(2) ?
    C9 C3 C4 C5 . . . . -178.85(15) ?
    C2 C3 C4 C10 . . . . -178.81(15) ?
    C9 C3 C4 C10 . . . . 2.0(2) ?
    O2 C8 C1 C2 . . . . 1.9(2) ?
    O2 C8 C1 C6 . . . . -177.34(15) ?
    C6 C1 C2 O3 . . . . -178.32(13) ?
    C8 C1 C2 O3 . . . . 2.5(2) ?
    C6 C1 C2 C3 . . . . -0.2(2) ?
    C8 C1 C2 C3 . . . . -179.44(14) ?
    C4 C3 C2 O3 . . . . 178.56(14) ?
    C9 C3 C2 O3 . . . . -2.2(2) ?
    C4 C3 C2 C1 . . . . 0.4(2) ?
    C9 C3 C2 C1 . . . . 179.61(14) ?
    C3 C4 C5 O4 . . . . 178.32(14) ?
    C10 C4 C5 O4 . . . . -2.5(2) ?
    C3 C4 C5 C6 . . . . -1.3(2) ?
    C10 C4 C5 C6 . . . . 177.94(14) ?
    O4 C5 C6 C1 . . . . -178.18(14) ?
    C4 C5 C6 C1 . . . . 1.4(2) ?
    O4 C5 C6 C7 . . . . 2.0(2) ?
    C4 C5 C6 C7 . . . . -178.41(15) ?
    C2 C1 C6 C5 . . . . -0.6(2) ?
    C8 C1 C6 C5 . . . . 178.56(15) ?
    C2 C1 C6 C7 . . . . 179.16(16) ?
    C8 C1 C6 C7 . . . . -1.6(2) ?
    O1 C7 C6 C5 . . . . -1.6(2) ?
    O1 C7 C6 C1 . . . . 178.61(14) ?
loop_
    _geom_hbond_atom_site_label_D
    _geom_hbond_atom_site_label_H
    _geom_hbond_atom_site_label_A
    _geom_hbond_site_symmetry_A
    _geom_hbond_distance_DH
    _geom_hbond_distance_HA
    _geom_hbond_distance_DA
    _geom_hbond_angle_DHA
    _geom_hbond_publ_flag
    O3 H3 O2 . 0.84 1.87 2.6079(19) 146 yes
    O4 H4 O1 . 0.84 1.82 2.5592(19) 146 yes
    O3 H3 O4 1_445 0.84 2.40 3.036(2) 133 yes
    O4 H4 O2 1_665 0.84 2.34 2.809(2) 116 yes
    C7 H7 O2 2_556 0.95 2.51 3.427(2) 162 yes
    C10 H10 Cg1 1_655 0.98 3.131 3.645 114 yes
_shelx_hkl_file
;
   1   0   0 1380.86   32.80
  -1   0   0 1382.76   32.90
  -2   0   0   29.80    0.80
   2   0   0   28.70    0.70
   3   0   0  178.08    4.00
  -3   0   0  174.98    4.10
  -4   0   0    6.70    0.40
   4   0   0    6.00    0.30
   5   0   0    2.90    0.30
  -5   0   0    2.90    0.30
  -6   0   0    1.40    0.30
   0   1   0   -0.60    0.10
   0   1   0   -0.70    0.10
  -1  -1   0 1108.89   25.60
   1   1   0 1115.59   27.10
  -1   1   0 1075.99   24.60
  -1   1   0 1070.19   24.30
   2  -1   0  466.95   10.70
  -2  -1   0  487.85   10.70
  -2   1   0  469.15   10.70
  -3  -1   0  307.57    6.90
   3  -1   0  307.17    6.90
  -3   1   0  295.67    7.00
   3   1   0  309.07    6.90
   3   1   0  305.67    6.90
   4  -1   0  155.88    3.50
  -4  -1   0  149.09    3.60
   4   1   0  151.68    3.50
  -4   1   0  150.98    3.70
  -5  -1   0   32.00    1.00
   5  -1   0   31.90    0.90
   5   1   0   31.30    0.90
  -5   1   0   32.30    1.10
   6   1   0    2.20    0.30
  -6   1   0    1.80    0.30
   0   2   0  450.15   10.10
   0   2   0  442.36   10.20
   1   2   0  205.98    4.70
  -1   2   0  200.58    4.70
   1   2   0  207.18    4.60
  -1   2   0  203.68    4.60
  -2  -2   0   64.19    1.50
  -2   2   0   63.49    1.60
   2   2   0   64.79    1.60
  -2   2   0   62.29    1.50
  -3  -2   0  424.96    9.80
  -3   2   0  437.66   10.00
   3   2   0  449.95    9.90
   4  -2   0  234.68    5.30
   4   2   0  224.18    5.30
  -4   2   0  227.58    5.50
   4   2   0  234.28    5.30
  -5   2   0  418.86    9.60
   5   2   0  402.66    9.30
  -6   2   0    0.20    0.30
   6   2   0    0.30    0.20
   0   3   0    0.10    0.10
   0   3   0    0.10    0.10
   1   3   0 1295.47   28.80
  -1   3   0 1284.97   29.10
  -1   3   0 1290.47   29.20
   1   3   0 1295.67   29.20
   2   3   0   66.89    1.70
  -2   3   0   64.99    1.60
  -2   3   0   65.29    1.70
  -3   3   0   24.90    0.90
   3   3   0   24.30    0.80
  -4   3   0   99.69    2.70
   4   3   0   98.29    2.50
  -5   3   0   17.60    0.90
   5   3   0   18.00    0.70
   6   3   0    5.80    0.40
  -6   3   0    5.50    0.60
   0   4   0  501.25   11.40
   0   4   0  505.65   11.30
   1   4   0    7.20    0.40
  -1   4   0    7.40    0.40
  -1   4   0    7.30    0.30
  -2   4   0  192.88    4.50
   2   4   0  197.88    4.70
  -2   4   0  197.18    4.70
   3   4   0  240.08    5.70
  -3   4   0  243.28    5.80
   4   4   0   30.30    1.00
  -4   4   0   30.10    1.10
  -5   4   0   33.10    1.30
   0   5   0    0.10    0.10
   1   5   0   30.20    1.00
  -1   5   0   29.20    0.90
  -1   5   0   29.70    0.90
  -2   5   0  113.09    2.90
   2   5   0  111.29    2.90
  -2   5   0  112.79    2.70
  -3   5   0    9.00    0.60
   3   5   0    9.60    0.50
   4   5   0    8.70    0.60
  -4   5   0    9.20    0.70
  -5   5   0   29.80    1.30
   0   6   0    7.60    0.50
   1   6   0  176.98    4.30
  -1   6   0  177.48    4.30
  -2   6   0   14.50    0.70
   2   6   0   15.50    0.70
   3   6   0   31.00    1.10
  -3   6   0   31.20    1.20
   4   6   0   11.60    0.70
  -4   6   0   12.00    0.80
   0   7   0    0.10    0.20
  -1   7   0    3.90    0.40
   1   7   0    4.40    0.40
   2   7   0  152.78    3.90
   3   7   0    1.70    0.30
   0   8   0   20.70    0.90
  -1   8   0   57.89    1.70
   6   0  -1  115.69    2.80
  -6   0   1  115.69    3.00
  -5   0   1    1.00    0.20
   5   0  -1    0.10    0.10
   4   0  -1   54.19    1.40
  -4   0   1   52.79    1.50
  -3   0   1   77.49    2.00
   3   0  -1   79.09    1.90
  -2   0   1  791.12   17.80
   2   0  -1  781.82   17.70
   1   0  -1   -2.70    0.10
   0   0   1  802.42   19.10
   0   0  -1  761.72   18.40
  -1   0  -1  148.59    3.40
   2   0   1  331.37    7.40
  -2   0  -1  325.47    7.40
   3   0   1   35.80    0.90
  -3   0  -1   35.90    1.00
  -4   0  -1   88.29    2.30
   4   0   1   88.39    2.10
   5   0   1    1.50    0.20
  -5   0  -1    2.20    0.30
  -6   0  -1    2.20    0.30
   6   1  -1   49.10    1.40
  -6   1   1   50.59    1.60
  -5  -1   1   14.10    0.80
   5  -1  -1   14.30    0.50
  -5   1   1   14.80    0.70
   5   1  -1   14.00    0.50
   4  -1  -1  137.79    3.20
  -4  -1   1  132.99    3.20
   4   1  -1  133.59    3.20
  -4   1   1  136.29    3.40
   3  -1  -1  568.54   12.80
  -3  -1   1  567.44   12.80
   3   1  -1  574.34   13.00
   3   1  -1  572.44   12.70
  -3   1   1  557.74   12.80
   2  -1  -1  136.09    3.10
  -2  -1   1  139.89    3.20
   2   1  -1  141.49    3.20
  -2   1   1  131.29    3.20
  -1   1   1  256.87    5.90
   1   1  -1  264.87    5.90
   0   1  -1  477.65   11.10
   0   1   1  512.05   11.20
   0   1  -1  496.35   11.20
  -1  -1  -1 1008.50   23.60
  -1   1  -1  966.20   22.90
  -1   1  -1  965.50   21.90
  -2  -1  -1   66.39    1.60
   2  -1   1   64.79    1.50
  -2   1  -1   65.19    1.60
  -3  -1  -1  231.68    5.20
   3  -1   1  222.38    5.10
  -3   1  -1  226.18    5.30
  -4  -1  -1  189.28    4.40
   4  -1   1  188.98    4.30
  -4   1  -1  188.58    4.50
   4   1   1  190.68    4.40
  -5  -1  -1  254.77    6.00
  -5   1  -1  257.17    6.10
   5   1   1  258.47    5.90
  -6   1  -1   42.60    1.40
  -6   2   1    6.20    0.60
   6   2  -1    6.40    0.40
   5  -2  -1   60.89    1.50
   5   2  -1   58.69    1.60
  -5   2   1   58.79    1.80
   4  -2  -1  621.74   13.80
   4   2  -1  615.74   13.90
  -4   2   1  606.74   14.00
  -3  -2   1  357.76    8.20
   3   2  -1  376.96    8.30
  -3   2   1  367.06    8.50
  -2  -2   1    8.90    0.30
  -2   2   1    8.90    0.40
   2   2  -1    8.80    0.30
  -1   2   1  513.25   11.40
  -1   2   1  505.45   11.50
   1   2  -1  511.95   11.50
   0   2  -1  858.31   19.80
   0   2   1  870.91   19.80
   0   2  -1  868.81   19.60
   0   2   1  905.01   19.80
   1   2   1  296.87    6.80
   1   2   1  311.27    6.70
  -1   2  -1  289.87    6.70
  -1   2  -1  294.57    6.70
  -2   2  -1  162.88    3.80
  -2   2  -1  156.48    3.60
   2   2   1  161.78    3.70
  -3  -2  -1  178.68    4.20
  -3   2  -1  181.98    4.30
   3   2   1  184.18    4.20
   4  -2   1  238.58    5.50
  -4  -2  -1  226.38    5.50
   4   2   1  247.68    5.60
  -4   2  -1  245.58    5.70
   5   2   1  627.64   14.00
  -5   2  -1  618.14   14.30
   6   2   1   14.40    0.60
  -6   2  -1   15.90    0.90
   6   3  -1   27.50    0.90
  -6   3   1   27.60    1.20
   5   3  -1    9.20    0.50
  -5   3   1    8.70    0.70
   4   3  -1  331.67    7.60
  -4   3   1  327.27    7.80
  -3   3   1   29.40    1.00
   3   3  -1   30.00    0.90
   2   3  -1 1166.98   26.20
  -2   3   1 1170.48   26.30
  -2   3   1 1152.98   27.00
   1   3  -1  473.75   10.70
  -1   3   1  473.85   10.60
  -1   3   1  474.95   10.70
   0   3   1   53.79    1.30
   0   3  -1   53.19    1.30
   0   3   1   53.19    1.40
   0   3  -1   53.19    1.40
  -1   3  -1  396.16    8.80
   1   3   1  393.16    8.80
   1   3   1  390.66    8.90
  -1   3  -1  388.86    8.90
   2   3   1  214.78    5.00
  -2   3  -1  213.68    4.90
  -2   3  -1  214.68    5.00
  -3   3  -1   15.90    0.70
   3   3   1   16.10    0.60
   4   3   1  100.19    2.60
  -4   3  -1  101.59    2.70
  -5   3  -1   45.50    1.50
   5   3   1   45.70    1.30
  -6   3  -1    3.10    0.50
   6   3   1    3.20    0.30
   5   4  -1  166.08    4.00
  -5   4   1  164.88    4.30
   4   4  -1  107.99    2.80
  -4   4   1  111.59    3.00
   3   4  -1   43.10    1.30
  -3   4   1   43.10    1.40
  -2   4   1   31.70    1.00
  -2   4   1   31.70    0.90
   2   4  -1   32.50    1.00
  -1   4   1    5.10    0.30
   1   4  -1    5.50    0.30
  -1   4   1    5.60    0.30
   0   4   1  237.48    5.50
   0   4   1  240.78    5.50
   0   4  -1  240.68    5.50
   0   4  -1  237.08    5.40
  -1   4  -1    1.90    0.20
  -1   4  -1    1.90    0.20
   1   4   1    1.80    0.20
   1   4   1    1.90    0.20
  -2   4  -1  375.16    8.50
   2   4   1  378.76    8.70
  -2   4  -1  381.26    8.70
   3   4   1  134.19    3.40
  -3   4  -1  137.49    3.40
  -4   4  -1  109.09    2.90
   4   4   1  106.39    2.80
  -5   4  -1   -0.10    0.30
  -5   5   1   15.00    0.90
  -4   5   1    1.10    0.30
   4   5  -1    1.00    0.30
  -3   5   1   43.10    1.40
   3   5  -1   43.30    1.30
   2   5  -1   83.99    2.30
  -2   5   1   87.89    2.30
  -2   5   1   84.39    2.10
  -1   5   1  266.97    6.20
  -1   5   1  266.17    6.30
   1   5  -1  272.37    6.30
   0   5   1    0.20    0.10
   0   5   1    0.10    0.20
   0   5  -1    0.10    0.10
  -1   5  -1   43.50    1.20
  -1   5  -1   43.20    1.20
   1   5   1   42.80    1.30
  -2   5  -1  212.98    5.00
  -2   5  -1  220.08    5.20
   2   5   1  213.58    5.20
   3   5   1   76.79    2.10
  -3   5  -1   76.99    2.20
  -4   5  -1    4.50    0.50
   4   5   1    4.10    0.40
  -5   5  -1    1.40    0.40
  -4   6   1    3.60    0.50
   4   6  -1    4.20    0.50
  -3   6   1   12.90    0.70
   3   6  -1   11.30    0.60
  -2   6   1  247.08    6.00
   2   6  -1  252.07    6.00
  -1   6   1 1335.37   29.90
   1   6  -1 1339.67   30.00
   0   6  -1   37.70    1.20
   0   6   1   36.50    1.20
   1   6   1   10.00    0.60
  -1   6  -1    9.80    0.50
   2   6   1  169.28    4.10
  -2   6  -1  163.38    4.00
  -3   6  -1   19.30    0.90
   3   6   1   18.60    0.80
   4   6   1    9.30    0.60
  -4   6  -1    8.80    0.70
   3   7  -1   20.60    0.90
   2   7  -1  119.09    3.20
  -1   7   1    5.20    0.40
   1   7  -1    4.90    0.50
   0   7   1   13.10    0.70
   0   7  -1   13.90    0.70
   1   7   1   42.80    1.40
  -1   7  -1   42.20    1.30
   2   7   1  308.77    7.40
   3   7   1   40.00    1.40
  -1   8   1   30.20    1.10
   0   8  -1    6.80    0.50
   0   8   1    6.70    0.50
  -1   8  -1    7.00    0.50
   6   0  -2   67.39    1.80
   5   0  -2    6.40    0.40
  -5   0   2    6.00    0.50
   4   0  -2   64.79    1.60
  -4   0   2   64.09    1.70
  -3   0   2 1190.78   27.10
   3   0  -2 1222.38   27.20
  -2   0   2 2888.01   68.29
   2   0  -2 2866.41   68.99
  -1   0   2  613.54   13.60
   1   0  -2  589.64   13.60
   0   0  -2 3161.98   72.69
   0   0   2 3261.27   74.29
   0   0  -2 3246.68   73.69
  -1   0  -2 2498.35   59.69
  -2   0  -2  621.84   14.00
   2   0   2  609.34   13.80
  -3   0  -2  205.48    4.80
   3   0   2  205.78    4.70
   4   0   2    4.70    0.20
  -4   0  -2    4.30    0.30
  -5   0  -2   25.70    0.90
  -6   0  -2   21.20    0.90
   6  -1  -2   30.20    1.00
   6   1  -2   30.60    1.00
  -6   1   2   31.20    1.20
   5  -1  -2    3.90    0.30
   5   1  -2    3.70    0.30
  -5   1   2    4.40    0.50
  -4  -1   2   20.60    0.70
   4  -1  -2   23.00    0.60
   4   1  -2   20.30    0.60
  -4   1   2   20.40    0.80
  -3  -1   2  318.67    7.10
   3  -1  -2  310.27    7.10
  -3   1   2  309.07    7.20
   3   1  -2  322.07    7.10
   3   1  -2  306.97    7.10
   2  -1  -2 1048.60   23.50
  -2  -1   2 1047.70   23.50
  -2   1   2 1030.30   23.60
   2   1  -2 1055.29   23.60
   2   1  -2 1047.00   23.40
   1   1  -2  247.78    5.40
  -1   1   2  235.38    5.50
   0   1  -2  512.65   11.70
   0   1  -2  513.55   11.60
   0   1   2  533.55   11.80
  -1   1  -2 9616.64  216.78
   1   1   2 9265.57  217.38
  -1   1  -2 9999.00  221.38
  -2  -1  -2  128.29    2.90
   2  -1   2  124.39    2.80
  -2   1  -2  124.99    3.00
  -2   1  -2  127.59    2.90
  -3  -1  -2   20.50    0.60
   3  -1   2   19.00    0.50
  -3   1  -2   20.40    0.70
  -4  -1  -2  161.78    3.70
   4  -1   2  139.69    3.60
   4   1   2  160.68    3.60
  -4   1  -2  161.08    3.80
  -5  -1  -2  189.28    4.50
  -5   1  -2  196.08    4.70
   5   1   2  186.18    4.40
  -6   1  -2  209.18    5.20
   6   2  -2   18.60    0.70
  -6   2   2   18.70    0.90
   5  -2  -2   22.60    0.70
   5   2  -2   21.90    0.70
  -5   2   2   22.50    1.00
   4  -2  -2  138.59    3.20
   4   2  -2  137.99    3.30
  -4   2   2  136.29    3.50
  -3  -2   2    4.60    0.20
  -3   2   2    5.00    0.40
   3   2  -2    4.70    0.30
   2   2  -2   23.80    0.70
  -2   2   2   23.30    0.80
  -1   2   2  134.69    3.10
   1   2  -2  132.79    3.10
  -1   2   2  136.69    3.20
   0   2  -2   32.50    0.80
   0   2  -2   32.40    0.80
   0   2   2   33.60    0.80
  -1   2  -2   57.89    1.40
   1   2   2   61.19    1.40
  -1   2  -2   57.69    1.40
  -2   2  -2  442.06   10.00
  -2   2  -2  432.46    9.80
   2   2   2  447.26   10.30
  -3  -2  -2  247.58    5.70
  -3   2  -2  252.27    5.80
  -4  -2  -2  114.59    2.80
  -4   2  -2  119.09    3.00
   5   2   2  168.88    4.00
  -5   2  -2  171.78    4.30
  -6   2  -2    5.30    0.60
  -6   3   2    0.90    0.40
   6   3  -2    1.40    0.30
  -5   3   2  242.08    6.00
   5   3  -2  243.68    5.70
   4   3  -2  499.05   11.40
  -4   3   2  503.15   11.60
   3   3  -2  732.13   16.40
  -3   3   2  729.03   16.50
  -2   3   2  606.14   13.60
  -2   3   2  596.54   13.40
   2   3  -2  604.34   13.60
  -1   3   2  220.88    5.10
   1   3  -2  222.98    5.10
  -1   3   2  225.78    5.20
   0   3   2    5.70    0.30
   0   3  -2    5.90    0.20
   0   3   2    5.80    0.30
   0   3  -2    5.40    0.30
   1   3   2  264.57    6.00
   1   3   2  260.37    6.10
  -1   3  -2  265.47    6.10
  -1   3  -2  270.27    6.00
   2   3   2   41.90    1.20
  -2   3  -2   43.80    1.20
   2   3   2   42.60    1.10
  -2   3  -2   44.60    1.10
   3   3   2  138.69    3.10
  -3   3  -2  137.69    3.30
  -3   3  -2  129.09    3.10
   3   3   2  134.69    3.30
   4   3   2  168.58    4.10
  -4   3  -2  168.78    4.20
  -5   3  -2   62.19    1.90
  -6   3  -2   43.90    1.60
  -5   4   2  139.39    3.80
   5   4  -2  142.99    3.50
  -4   4   2   28.30    1.10
   4   4  -2   27.20    0.90
   3   4  -2   91.69    2.40
  -3   4   2   92.89    2.50
  -2   4   2    4.80    0.40
  -2   4   2    5.60    0.30
   2   4  -2    5.20    0.30
  -1   4   2   69.49    1.80
   1   4  -2   71.99    1.80
  -1   4   2   70.79    1.80
   0   4  -2  666.03   14.90
   0   4   2  662.33   15.00
   0   4   2  669.73   15.00
   0   4  -2  665.53   15.00
   1   4   2   25.60    0.80
  -1   4  -2   26.90    0.80
   1   4   2   25.80    0.70
  -1   4  -2   26.30    0.80
  -2   4  -2  195.58    4.50
  -2   4  -2  194.88    4.60
   2   4   2  191.28    4.60
   3   4   2  375.26    8.70
  -3   4  -2  379.26    8.80
  -4   4  -2   72.09    2.10
   4   4   2   70.89    2.00
  -5   4  -2   13.00    0.80
  -5   5   2   26.60    1.20
  -4   5   2    3.00    0.40
   4   5  -2    2.80    0.40
  -3   5   2    3.60    0.40
   3   5  -2    4.30    0.40
   2   5  -2   13.90    0.60
  -2   5   2   14.20    0.70
   1   5  -2   24.60    0.80
  -1   5   2   24.30    0.80
  -1   5   2   24.50    0.80
   0   5  -2  138.99    3.40
   0   5   2  138.69    3.40
   0   5   2  141.09    3.40
   1   5   2   21.20    0.80
  -1   5  -2   20.20    0.80
  -1   5  -2   21.90    0.70
  -2   5  -2  149.99    3.50
  -2   5  -2  147.79    3.60
   2   5   2  147.39    3.70
   3   5   2   99.19    2.70
  -3   5  -2  102.39    2.70
   4   5   2  110.49    3.00
  -4   5  -2  113.09    3.00
   5   5   2    6.00    0.90
  -5   5  -2    6.30    0.60
   4   6  -2   56.09    1.70
  -4   6   2   54.39    1.80
   3   6  -2   36.60    1.30
  -3   6   2   38.00    1.30
   2   6  -2    1.70    0.30
  -2   6   2    2.00    0.30
   1   6  -2   54.79    1.60
  -1   6   2   56.49    1.60
   0   6   2   66.49    1.80
   0   6  -2   65.19    1.80
   1   6   2   13.40    0.70
  -1   6  -2   13.60    0.60
  -2   6  -2   16.50    0.60
   2   6   2   16.70    0.80
  -3   6  -2    9.60    0.60
   3   6   2    9.50    0.60
  -4   6  -2    1.80    0.40
   4   6   2    1.20    0.30
   3   7  -2    0.80    0.30
  -3   7   2    0.50    0.30
   2   7  -2    7.10    0.60
   1   7  -2   37.00    1.30
  -1   7   2   38.40    1.20
   0   7  -2   40.10    1.30
   0   7   2   41.30    1.30
  -1   7  -2    2.40    0.30
   1   7   2    3.70    0.40
   2   7   2  216.08    5.30
   3   7   2   64.99    2.00
   0   8   2    1.60    0.30
   0   8  -2    1.40    0.30
  -1   8  -2   11.90    0.60
   6   0  -3  104.99    2.60
   5   0  -3    8.50    0.40
  -5   0   3    8.00    0.50
   4   0  -3   37.00    1.00
  -4   0   3   36.40    1.10
   3   0  -3    3.60    0.20
  -3   0   3    3.80    0.30
  -2   0   3  251.87    5.80
   2   0  -3  256.07    5.70
   1   0  -3   44.30    1.10
   1   0  -3   48.40    1.10
  -1   0   3   47.20    1.10
   0   0   3   47.90    1.20
   0   0  -3   47.60    1.10
   0   0  -3   47.00    1.10
  -1   0  -3  130.69    3.00
  -2   0  -3    7.80    0.30
  -3   0  -3   13.70    0.50
   3   0   3   13.10    0.40
   4   0   3   14.50    0.50
  -4   0  -3   15.30    0.60
  -5   0  -3   49.50    1.50
  -6   0  -3  102.69    2.70
   6  -1  -3   78.79    2.10
   6   1  -3   79.89    2.10
  -6   1   3   79.99    2.30
   5  -1  -3   86.49    2.10
  -5   1   3   86.59    2.40
   5   1  -3   82.49    2.10
   4  -1  -3   22.10    0.70
  -4  -1   3   21.10    0.70
   4   1  -3   23.30    0.70
  -4   1   3   21.50    0.80
   3  -1  -3   39.80    1.00
  -3  -1   3   37.70    1.00
  -3   1   3   38.00    1.10
   3   1  -3   37.10    1.00
   3   1  -3   38.70    1.00
  -2  -1   3  106.39    2.50
   2  -1  -3  105.09    2.40
  -2   1   3  103.69    2.60
   2   1  -3  103.69    2.50
   2   1  -3  107.49    2.40
  -1  -1   3  271.87    5.80
   1   1  -3  245.48    5.80
   1   1  -3  260.07    5.80
  -1   1   3  254.97    5.90
   0   1   3   71.29    1.60
   0   1  -3   66.39    1.60
  -1   1  -3 5741.23  130.59
  -1   1  -3 5645.14  131.89
   1   1   3 5709.93  131.89
  -2  -1  -3  596.74   13.60
  -2   1  -3  615.24   13.60
  -2   1  -3  609.74   13.60
  -3  -1  -3  114.99    2.70
   3  -1   3  109.39    2.60
  -3   1  -3  116.59    2.80
  -4  -1  -3    2.90    0.30
  -4   1  -3    3.20    0.30
   4   1   3    2.90    0.20
  -5  -1  -3   45.50    1.30
  -5   1  -3   45.50    1.40
  -6  -1  -3  312.07    7.60
  -6   1  -3  343.47    7.80
   6  -2  -3    1.10    0.30
   6   2  -3    1.30    0.30
  -6   2   3    1.30    0.40
   5  -2  -3   10.80    0.50
  -5   2   3   11.10    0.70
   5   2  -3   11.00    0.50
   4  -2  -3    7.30    0.30
   4   2  -3    6.70    0.30
  -4   2   3    6.00    0.50
  -3   2   3    7.40    0.40
   3   2  -3    8.20    0.30
   3   2  -3    8.40    0.30
  -2   2   3   56.49    1.50
   2   2  -3   58.09    1.40
  -1   2   3 2172.38   48.50
   1   2  -3 2143.39   48.40
   0   2   3  216.68    4.90
   0   2  -3  209.88    4.80
   0   2  -3  214.08    4.80
   1   2   3   39.70    1.00
  -1   2  -3   37.80    1.00
  -1   2  -3   38.70    1.00
   2   2   3 2436.66   58.19
  -2   2  -3 2328.77   56.29
  -2   2  -3 2446.56   53.59
  -3  -2  -3   46.20    1.20
  -3   2  -3   46.20    1.30
  -4  -2  -3   98.79    2.40
  -4   2  -3  103.09    2.60
   5   2   3  147.99    3.60
  -5   2  -3  151.88    3.80
  -6   2  -3   13.00    0.80
  -6   3   3   59.09    2.00
   6   3  -3   58.09    1.60
   5   3  -3  377.36    8.60
  -5   3   3  375.76    8.90
  -4   3   3  584.74   13.40
   4   3  -3  579.24   13.10
   3   3  -3  763.32   17.30
  -3   3   3  781.22   17.50
  -2   3   3  259.37    5.90
  -2   3   3  262.07    6.10
   2   3  -3  261.17    6.00
  -1   3   3   12.40    0.40
  -1   3   3   12.40    0.50
   1   3  -3   11.70    0.40
   0   3  -3  179.68    4.10
   0   3  -3  175.28    4.10
   0   3   3  179.78    4.20
   0   3   3  182.48    4.10
  -1   3  -3  156.28    3.60
  -1   3  -3  156.58    3.60
   1   3   3  155.28    3.60
  -2   3  -3  106.09    2.70
  -2   3  -3  110.09    2.50
   2   3   3  109.39    2.50
   3   3   3  208.18    4.70
  -3   3  -3  205.58    4.90
  -3   3  -3  206.58    4.70
   4   3   3   82.19    2.20
  -4   3  -3   82.39    2.30
  -5   3  -3    2.10    0.40
  -6   3  -3   25.80    1.40
   5   4  -3  104.39    2.70
  -5   4   3  104.79    3.00
  -4   4   3   45.00    1.50
   4   4  -3   44.10    1.30
   3   4  -3  172.58    4.10
  -3   4   3  169.58    4.20
   2   4  -3    1.90    0.20
  -2   4   3    1.90    0.30
  -2   4   3    1.80    0.20
   1   4  -3   27.30    0.80
  -1   4   3   27.50    0.80
  -1   4   3   27.30    0.90
   0   4   3  280.77    6.30
   0   4  -3  270.97    6.30
   0   4   3  275.67    6.40
  -1   4  -3    9.30    0.40
   1   4   3    9.60    0.40
  -1   4  -3    9.90    0.40
   1   4   3    9.50    0.40
   2   4   3   25.50    0.80
  -2   4  -3   26.30    0.80
  -2   4  -3   25.00    0.80
   2   4   3   25.30    0.90
  -3   4  -3  134.09    3.40
   3   4   3  133.89    3.30
   4   4   3   21.90    0.90
  -4   4  -3   21.90    0.90
  -5   4  -3    2.60    0.40
   5   5  -3    7.20    0.50
  -5   5   3    7.00    0.70
   4   5  -3   46.00    1.40
  -4   5   3   47.60    1.60
  -3   5   3  114.19    3.10
   3   5  -3  116.29    2.90
  -2   5   3    1.70    0.30
   2   5  -3    1.30    0.20
   1   5  -3  169.38    4.10
  -1   5   3  167.28    4.10
  -1   5   3  168.28    4.00
   0   5   3  893.31   20.00
   0   5   3  893.11   19.90
   0   5  -3  877.41   19.90
  -1   5  -3   73.59    1.90
   1   5   3   69.69    1.90
   2   5   3   10.60    0.60
  -2   5  -3   10.80    0.50
  -2   5  -3   11.00    0.50
   3   5   3  161.18    4.00
  -3   5  -3  158.58    4.00
  -4   5  -3   42.20    1.40
   4   5   3   41.60    1.40
   5   5   3   26.10    1.10
  -5   5  -3   26.80    1.20
  -4   6   3   10.60    0.80
   4   6  -3   10.20    0.60
  -3   6   3   24.60    1.10
   3   6  -3   24.70    1.00
  -2   6   3   31.50    1.10
   2   6  -3   32.60    1.10
  -1   6   3  457.15   10.70
   1   6  -3  466.25   10.70
  -1   6   3  470.35   10.60
   0   6   3    1.30    0.30
   0   6  -3    1.20    0.20
  -1   6  -3    5.80    0.40
   1   6   3    5.90    0.50
   2   6   3   20.10    0.90
  -2   6  -3   19.60    0.70
   3   6   3    4.80    0.50
  -3   6  -3    4.60    0.50
   4   6   3    0.00    0.20
  -4   6  -3    0.00    0.30
   3   7  -3   24.90    1.00
  -3   7   3   25.20    1.10
   2   7  -3   17.30    0.80
  -1   7   3   30.20    1.10
   1   7  -3   31.20    1.10
   0   7   3  365.26    8.50
   0   7  -3  358.56    8.40
  -1   7  -3   11.60    0.60
   1   7   3   10.90    0.60
   2   7   3   29.80    1.10
  -2   7  -3   26.80    1.00
   3   7   3  103.19    3.50
   0   8   3    0.50    0.30
   6   0  -4  189.58    4.50
   5   0  -4  128.49    3.10
  -5   0   4  126.69    3.30
  -4   0   4    1.20    0.20
   4   0  -4    1.00    0.20
  -3   0   4    0.20    0.10
   3   0  -4    0.20    0.10
  -2   0   4 3160.48   69.29
   2   0  -4 3040.10   73.19
   1   0  -4 1469.85   32.10
  -1   0   4 1467.85   32.30
   1   0  -4 1387.26   32.20
   0   0  -4  384.86    8.70
   0   0   4  399.66    8.80
  -1   0  -4    7.20    0.30
  -2   0  -4  727.23   17.00
  -3   0  -4   28.20    0.80
   3   0   4   28.10    0.70
  -4   0  -4    0.30    0.20
  -5   0  -4    7.00    0.50
  -6   0  -4  230.68    5.60
   6  -1  -4   25.40    0.90
  -6   1   4   24.90    1.10
   6   1  -4   25.50    0.90
   5  -1  -4   50.99    1.40
  -5   1   4   52.49    1.60
   5   1  -4   50.19    1.40
   4  -1  -4   78.09    1.90
  -4  -1   4   79.79    2.20
  -4   1   4   75.89    2.10
   4   1  -4   77.69    1.90
   3  -1  -4  100.49    2.40
  -3  -1   4  100.69    2.40
   3   1  -4   96.19    2.30
   3   1  -4  100.19    2.40
  -3   1   4  100.39    2.50
   2  -1  -4  738.83   16.50
  -2  -1   4  734.73   16.40
  -2   1   4  734.33   16.50
   2   1  -4  731.03   16.50
   2   1  -4  746.63   16.50
  -1  -1   4 1593.64   34.30
   1   1  -4 1532.55   34.30
   1   1  -4 1472.65   34.30
  -1   1   4 1546.25   34.60
   0  -1   4  321.77    7.00
   0   1   4  325.97    7.10
   0   1  -4  298.07    7.00
   0   1  -4  307.37    7.00
  -1   1  -4  766.62   16.80
  -1   1  -4  738.73   16.90
   1   1   4  747.73   16.90
  -2  -1  -4  707.33   17.20
  -2   1  -4  734.23   16.10
  -2   1  -4  718.73   16.10
  -3  -1  -4   68.09    1.70
  -3   1  -4   69.09    1.80
  -4  -1  -4  136.49    3.30
  -4   1  -4  139.29    3.40
   4   1   4  129.69    3.20
  -5  -1  -4   36.30    1.10
  -5   1  -4   36.70    1.20
  -6  -1  -4  195.38    4.90
  -6   1  -4  214.38    5.10
   6  -2  -4    4.20    0.40
   6   2  -4    3.00    0.30
  -6   2   4    3.40    0.50
   5  -2  -4   40.50    1.20
  -5   2   4   40.50    1.40
   5   2  -4   39.40    1.20
   4  -2  -4  151.58    3.60
  -4   2   4  149.19    3.80
   4   2  -4  152.68    3.60
   3   2  -4   39.50    1.00
  -3   2   4   39.00    1.20
   3   2  -4   39.50    1.10
   2   2  -4   43.60    1.10
  -2   2   4   42.80    1.20
   2   2  -4   44.20    1.10
   1   2  -4 1555.64   35.20
  -1   2   4 1573.74   35.40
   0   2  -4   32.80    0.80
   0   2  -4   32.30    0.80
   0   2   4   32.40    0.90
  -1   2  -4  113.29    2.80
  -1   2  -4  121.89    2.80
   1   2   4  122.49    2.80
  -2   2  -4 1045.10   22.80
  -2   2  -4  994.30   22.90
   2   2   4 1024.00   22.90
  -3   2  -4   12.30    0.60
  -3   2  -4   16.70    0.50
  -4  -2  -4    7.50    0.40
  -4   2  -4    7.50    0.50
  -5  -2  -4   85.09    2.30
  -5   2  -4   92.49    2.50
  -6   2  -4    1.20    0.40
   6   3  -4  156.88    3.90
  -6   3   4  161.28    4.30
  -5   3   4  205.18    5.10
   5   3  -4  201.48    4.80
  -4   3   4  235.68    5.70
   4   3  -4  233.38    5.40
   3   3  -4  267.77    6.20
  -3   3   4  267.17    6.30
  -2   3   4   30.80    0.80
  -2   3   4   32.50    1.00
   2   3  -4   32.30    0.90
  -1   3   4   34.50    1.00
  -1   3   4   34.10    0.90
   1   3  -4   34.80    1.00
   0   3  -4   34.30    0.90
   0   3   4   35.50    1.00
   0   3  -4   34.30    0.90
  -1   3  -4   38.20    1.00
  -1   3  -4   39.40    1.00
   1   3   4   38.40    1.00
   2   3   4   18.60    0.60
  -2   3  -4   18.00    0.60
  -2   3  -4   19.30    0.60
  -3   3  -4  192.78    4.40
  -3   3  -4  186.98    4.60
   3   3   4  193.88    4.40
  -4   3  -4    4.70    0.40
  -5   3  -4   10.60    0.70
  -5   4   4   63.79    2.10
   5   4  -4   64.19    1.80
   4   4  -4   67.49    1.80
  -4   4   4   67.79    2.00
   3   4  -4  301.17    7.00
  -3   4   4  300.97    7.10
   2   4  -4  424.26    9.60
  -2   4   4  419.86    9.70
   1   4  -4   41.80    1.20
  -1   4   4   40.50    1.10
  -1   4   4   41.60    1.20
   0   4   4  140.49    3.40
   0   4   4  138.59    3.40
   0   4  -4  142.89    3.40
   1   4   4   61.09    1.70
  -1   4  -4   63.69    1.60
   1   4   4   59.89    1.60
  -1   4  -4   60.39    1.60
  -2   4  -4   14.90    0.50
   2   4   4   14.10    0.50
  -2   4  -4   13.70    0.60
   2   4   4   14.50    0.60
   3   4   4   77.29    2.10
  -3   4  -4   77.59    1.90
  -3   4  -4   75.29    2.10
  -4   4  -4  200.98    4.90
   4   4   4  200.08    4.90
  -5   4  -4   81.69    2.30
   5   4   4   78.89    2.30
   4   5  -4    6.30    0.50
  -4   5   4    6.10    0.60
  -3   5   4   46.60    1.50
   3   5  -4   49.00    1.40
  -2   5   4   56.29    1.70
   2   5  -4   58.59    1.60
   1   5  -4   38.50    1.10
  -1   5   4   38.20    1.20
  -1   5   4   36.80    1.10
   0   5  -4  838.62   18.90
   0   5   4  843.42   19.00
   0   5   4  845.42   18.90
  -1   5  -4  518.85   11.70
   1   5   4  511.95   11.80
   1   5   4  520.75   11.80
  -2   5  -4   14.20    0.60
  -2   5  -4   14.20    0.50
   2   5   4   13.40    0.60
  -3   5  -4    8.00    0.50
   3   5   4    7.60    0.50
  -4   5  -4   96.79    2.60
   4   5   4   95.49    2.70
   5   5   4   35.30    1.30
  -5   5  -4   35.30    1.50
  -4   6   4   38.80    1.50
   4   6  -4   36.60    1.30
  -3   6   4   87.19    2.50
   3   6  -4   87.39    2.40
  -2   6   4    3.80    0.40
   2   6  -4    3.90    0.40
   1   6  -4   12.30    0.60
  -1   6   4   13.00    0.60
  -1   6   4   13.40    0.60
   0   6  -4   74.69    2.00
   0   6   4   74.59    2.10
   1   6   4   43.70    1.40
  -1   6  -4   43.30    1.30
   2   6   4    0.80    0.30
  -2   6  -4    1.20    0.20
   3   6   4   11.00    0.70
   4   6   4    1.90    0.40
  -4   6  -4    1.40    0.30
  -3   7   4   82.89    2.50
   3   7  -4   81.49    2.40
   2   7  -4   10.60    0.60
   1   7  -4   35.80    1.20
   0   7   4  109.69    2.90
   0   7  -4  112.59    2.90
   1   7   4    3.50    0.40
  -1   7  -4    2.90    0.30
  -2   7  -4    3.10    0.40
   2   7   4    3.50    0.50
   6   0  -5    5.00    0.40
   5   0  -5   43.70    1.20
  -5   0   5   42.90    1.50
   4   0  -5  143.59    3.30
  -4   0   5  136.39    3.40
  -3   0   5    4.40    0.30
  -2   0   5   94.99    2.30
   2   0  -5   98.19    2.20
   2   0  -5   95.79    2.30
  -1   0   5   17.40    0.60
   1   0  -5   17.20    0.50
   1   0  -5   17.60    0.50
   0   0   5  303.27    6.80
   0   0  -5  298.37    6.70
   1   0   5   -0.10    0.10
  -2   0  -5  197.38    4.50
  -3   0  -5    0.80    0.20
  -4   0  -5   39.80    1.20
  -5   0  -5    5.00    0.50
  -6   0  -5   66.89    2.00
   6  -1  -5    3.60    0.40
  -6   1   5    2.80    0.40
   6   1  -5    3.20    0.40
   5  -1  -5   79.59    2.10
   5   1  -5   80.29    2.10
  -5   1   5   81.59    2.30
   4  -1  -5   90.49    2.20
  -4   1   5   90.39    2.40
   4   1  -5   92.39    2.20
  -3  -1   5   50.69    1.30
   3  -1  -5   51.79    1.30
  -3   1   5   50.09    1.40
   3   1  -5   51.69    1.30
   3   1  -5   50.09    1.30
  -2  -1   5  253.17    5.80
   2  -1  -5  250.27    5.70
  -2   1   5  251.77    5.90
   2   1  -5  249.48    5.70
   2   1  -5  262.37    5.70
  -1  -1   5 1621.44   34.60
   1   1  -5 1487.75   34.60
   1   1  -5 1537.55   34.60
  -1   1   5 1549.64   34.80
   0  -1   5 1556.94   34.10
   0   1   5 1524.05   34.30
   0   1  -5 1518.75   33.90
   0   1  -5 1503.75   34.10
  -1   1  -5   63.79    1.60
   1   1   5   64.59    1.60
  -1   1  -5   64.69    1.50
  -2   1  -5  203.28    4.60
  -2   1  -5  199.08    4.60
  -3  -1  -5  582.64   13.30
  -3   1  -5  597.34   13.30
  -4  -1  -5   39.80    1.10
  -4   1  -5   39.20    1.20
  -5  -1  -5   13.40    0.60
  -5   1  -5   13.00    0.70
  -6  -1  -5   66.69    1.90
  -6   1  -5   71.49    2.10
   6  -2  -5    5.70    0.50
   6   2  -5    5.90    0.40
   5  -2  -5  123.99    3.10
   5   2  -5  124.29    3.10
  -5   2   5  127.39    3.30
   4  -2  -5  452.65   10.20
   4   2  -5  456.95   10.30
  -4   2   5  448.56   10.50
   3   2  -5  249.18    5.70
  -3   2   5  251.97    5.90
   3   2  -5  247.58    5.70
   2   2  -5   54.89    1.40
  -2   2   5   55.69    1.50
   2   2  -5   56.69    1.40
   1   2  -5  422.86    9.70
   1   2  -5  438.66    9.70
  -1   2   5  435.96    9.80
   0   2  -5   61.19    1.50
   0   2   5   59.79    1.50
  -1   2  -5  142.49    3.40
   1   2   5  151.18    3.50
  -1   2  -5  153.38    3.40
  -2   2  -5 1957.50   42.00
  -2   2  -5 1797.52   42.00
   2   2   5 1880.41   42.00
   3   2   5  407.66    9.10
  -3   2  -5  397.16    9.20
  -3   2  -5  403.06    9.10
  -4   2  -5  139.09    3.50
  -5  -2  -5   23.40    0.90
  -5   2  -5   27.00    1.00
  -6   2  -5   26.40    1.10
  -6   3   5  167.18    5.20
   5   3  -5   19.00    0.70
  -5   3   5   17.30    0.90
  -4   3   5  242.48    5.90
   4   3  -5  238.98    5.60
   3   3  -5   99.59    2.50
   3   3  -5  101.59    2.50
  -3   3   5  102.79    2.70
   2   3  -5    4.30    0.30
  -2   3   5    4.10    0.30
  -1   3   5   49.00    1.40
   1   3  -5   50.59    1.30
   0   3  -5   13.80    0.50
   0   3  -5   12.70    0.40
   0   3   5   13.40    0.50
  -1   3  -5  207.18    5.00
  -1   3  -5  225.18    5.00
   1   3   5  219.88    5.00
  -2   3  -5   41.00    1.20
  -2   3  -5   42.70    1.10
   2   3   5   41.30    1.10
   3   3   5  150.08    3.60
  -3   3  -5  151.88    3.70
  -3   3  -5  155.48    3.60
  -4   3  -5  101.79    2.70
   4   3   5  103.89    2.50
  -5   3  -5   87.59    2.50
   5   4  -5   21.90    0.80
  -5   4   5   21.80    1.10
  -4   4   5   40.40    1.50
   4   4  -5   42.40    1.20
  -3   4   5  327.47    7.70
   3   4  -5  328.17    7.60
  -2   4   5  751.02   17.20
   2   4  -5  770.02   17.10
   1   4  -5   11.00    0.50
  -1   4   5   11.10    0.50
  -1   4   5   11.10    0.50
   0   4  -5   88.29    2.20
   0   4   5   85.89    2.20
   0   4   5   87.79    2.20
  -1   4  -5  680.73   15.40
  -1   4  -5  703.03   15.40
   1   4   5  677.63   15.40
  -2   4  -5   36.90    1.10
  -2   4  -5   38.40    1.00
   2   4   5   37.10    1.10
  -3   4  -5   11.40    0.50
  -3   4  -5   10.90    0.60
   4   4   5  141.49    3.60
  -4   4  -5  142.69    3.60
   5   4   5   11.00    0.70
  -5   4  -5   11.80    0.80
   4   5  -5   12.00    0.70
  -4   5   5   12.70    0.80
   4   5  -5   11.30    0.60
  -3   5   5  152.38    3.90
   3   5  -5  152.58    3.70
  -2   5   5   65.09    1.90
   2   5  -5   66.59    1.80
  -1   5   5   15.00    0.70
  -1   5   5   14.70    0.60
   1   5  -5   15.60    0.60
   0   5   5  211.68    5.00
   0   5  -5  209.78    4.90
   0   5   5  207.58    5.00
   1   5   5   28.90    0.90
  -1   5  -5   28.40    0.90
   1   5   5   27.80    1.00
  -2   5  -5   57.39    1.80
  -2   5  -5   54.59    1.50
   2   5   5   54.99    1.60
  -3   5  -5   32.80    1.10
   3   5   5   32.40    1.20
   4   5   5   49.99    1.60
  -4   5  -5   50.69    1.60
   4   6  -5    3.40    0.40
  -4   6   5    3.20    0.50
   3   6  -5   16.80    0.80
  -3   6   5   18.30    0.90
   2   6  -5   19.40    0.80
  -2   6   5   19.30    0.90
  -1   6   5   16.30    0.70
  -1   6   5   16.30    0.70
   1   6  -5   15.60    0.70
   0   6  -5    4.90    0.40
   0   6   5    4.70    0.40
  -1   6  -5  235.08    5.60
   1   6   5  238.68    5.70
   2   6   5   52.99    1.70
  -2   6  -5   52.19    1.50
   3   6   5    4.50    0.50
  -4   6  -5    5.00    0.60
   4   6   5    5.40    0.70
  -3   7   5    0.50    0.30
  -2   7   5    2.90    0.40
   2   7  -5    3.20    0.40
   1   7  -5   13.60    0.70
   0   7   5   51.19    1.60
   0   7  -5   50.59    1.50
   1   7   5    2.70    0.40
  -1   7  -5    2.30    0.30
  -2   7  -5   27.50    1.00
   2   7   5   29.20    1.20
   6   0  -6    5.10    0.40
   5   0  -6   16.70    0.70
   4   0  -6   11.20    0.50
  -4   0   6   10.00    0.60
   3   0  -6    2.90    0.20
  -3   0   6    2.80    0.30
   2   0  -6   31.90    0.90
  -2   0   6   32.50    0.90
   2   0  -6   32.50    0.80
  -1   0   6  508.75   11.30
   1   0  -6  488.05   11.20
   1   0  -6  505.55   11.20
   0   0   6 1159.18   26.20
   0   0  -6 1176.78   26.10
   1   0   6  474.65   10.60
  -3   0  -6   12.80    0.50
  -4   0  -6  139.59    3.40
  -5   0  -6   60.99    1.70
  -6   0  -6   27.50    1.10
   6  -1  -6    7.40    0.50
   6   1  -6    6.90    0.50
   5  -1  -6   85.39    2.20
   5   1  -6   84.39    2.20
  -5   1   6   83.99    2.40
   4  -1  -6   36.10    1.00
   4   1  -6   35.20    1.00
  -4   1   6   36.60    1.20
  -3  -1   6  143.49    3.50
   3  -1  -6  144.59    3.40
  -3   1   6  145.09    3.60
   3   1  -6  148.49    3.40
  -2  -1   6   17.50    0.60
   2  -1  -6   20.20    0.60
   2   1  -6   17.60    0.50
   2   1  -6   18.40    0.50
  -2   1   6   17.00    0.60
  -1  -1   6  592.14   12.80
  -1   1   6  559.34   12.90
   1   1  -6  576.94   12.80
   1   1  -6  570.54   12.80
   0  -1   6 1789.72   39.50
   0   1  -6 1753.92   39.50
   0   1   6 1742.93   39.70
   0   1  -6 1798.82   39.40
   1   1   6   90.29    2.10
  -1   1  -6   87.99    2.10
  -1   1  -6   90.99    2.10
   2   1   6    0.20    0.10
  -2   1  -6    0.60    0.10
  -2   1  -6   -0.10    0.10
  -3  -1  -6  135.79    3.30
  -3   1  -6  141.89    3.30
  -4  -1  -6  103.39    2.60
  -4   1  -6  101.89    2.60
  -5  -1  -6    0.40    0.20
  -5   1  -6    0.70    0.30
  -6  -1  -6    1.70    0.40
  -6   1  -6    1.80    0.40
   6   2  -6    2.20    0.30
  -6   2   6    3.00    0.50
   5  -2  -6   75.49    2.10
   5   2  -6   81.89    2.10
  -5   2   6   84.79    2.40
  -4   2   6  290.07    6.80
   4   2  -6  282.97    6.60
   3   2  -6  600.14   13.30
  -3   2   6  597.64   13.50
   3   2  -6  578.44   13.20
  -2   2   6   42.40    1.20
   2   2  -6   42.70    1.10
   2   2  -6   42.30    1.10
   1   2  -6  178.28    4.10
  -1   2   6  176.98    4.20
   1   2  -6  185.98    4.10
   0  -2   6  351.36    7.90
   0   2   6  352.96    8.00
   0   2  -6  344.97    7.90
   0   2  -6  367.56    8.00
  -1   2  -6   32.60    0.90
  -1   2  -6   34.80    0.90
   1   2   6   34.10    0.90
  -2   2  -6  456.75   10.60
   2   2   6  468.15   10.60
  -2   2  -6  484.45   10.60
  -3   2  -6  342.97    7.90
  -3   2  -6  343.07    7.80
   3   2   6  343.57    7.80
  -4   2  -6   67.49    1.90
   4   2   6   66.89    1.80
  -5   2  -6   10.70    0.70
  -5   3   6    9.20    0.70
   5   3  -6    9.00    0.50
   4   3  -6  177.98    4.20
  -4   3   6  181.18    4.50
   3   3  -6   50.39    1.30
  -3   3   6   51.39    1.60
   3   3  -6   49.70    1.30
   2   3  -6   25.50    0.80
   2   3  -6   24.30    0.70
  -2   3   6   25.40    0.90
  -1   3   6   16.20    0.60
   1   3  -6   16.90    0.60
   0   3  -6   57.59    1.50
   0   3   6   56.39    1.50
   1   3   6   29.00    0.90
  -1   3  -6   29.90    0.80
  -1   3  -6   28.50    0.80
   2   3   6   30.80    0.90
  -2   3  -6   32.70    0.90
  -2   3  -6   31.30    1.00
  -3   3  -6  560.14   12.40
   3   3   6  544.05   12.40
  -3   3  -6  549.05   12.50
  -4   3  -6   78.99    2.20
   4   3   6   77.89    2.00
  -5   3  -6  119.09    3.20
  -5   4   6  112.99    3.20
   5   4  -6  116.59    2.90
   4   4  -6   14.80    0.60
  -4   4   6   14.40    0.80
   3   4  -6    6.50    0.40
   3   4  -6    6.40    0.40
  -3   4   6    6.30    0.50
  -2   4   6  521.25   11.90
   2   4  -6  514.55   11.70
  -1   4   6    7.20    0.40
   1   4  -6    7.60    0.40
  -1   4   6    8.20    0.50
   0   4   6   36.20    1.10
   0   4  -6   36.70    1.00
   1   4   6  797.72   18.10
  -1   4  -6  764.82   18.00
  -1   4  -6  852.91   18.00
   2   4   6   23.30    0.80
  -2   4  -6   23.60    0.80
  -2   4  -6   24.60    0.80
   3   4   6    9.10    0.50
  -3   4  -6    8.60    0.40
  -3   4  -6    8.50    0.50
  -4   4  -6   37.00    1.30
   5   4   6    9.60    0.60
  -5   4  -6    7.90    0.70
  -4   5   6    6.80    0.70
   4   5  -6    5.80    0.50
   3   5  -6    8.10    0.50
  -3   5   6    8.30    0.60
  -2   5   6  399.76    9.40
   2   5  -6  410.36    9.30
  -1   5   6  246.48    5.90
  -1   5   6  254.57    5.90
   1   5  -6  249.28    5.80
   0   5  -6  115.99    2.80
   0   5   6  113.19    2.90
   0   5   6  113.29    2.90
   1   5   6  215.28    5.20
  -1   5  -6  218.68    5.00
   1   5   6  209.08    5.00
   2   5   6   13.10    0.70
  -2   5  -6   13.80    0.60
  -3   5  -6    3.80    0.50
  -3   5  -6    4.40    0.40
   3   5   6    4.50    0.50
  -4   5  -6    6.90    0.60
   4   5   6    6.90    0.60
  -3   6   6   48.60    1.60
   3   6  -6   46.30    1.40
  -2   6   6   38.40    1.30
   2   6  -6   37.10    1.20
   1   6  -6   46.70    1.40
  -1   6   6   46.60    1.50
  -1   6   6   45.40    1.50
   0   6   6    7.60    0.50
   0   6   6    7.50    0.50
   0   6  -6    7.50    0.50
   1   6   6   32.90    1.20
  -1   6  -6   32.70    1.00
   2   6   6   66.09    2.00
  -2   6  -6   64.39    1.80
   3   6   6   13.40    0.80
   2   7  -6    5.00    0.50
  -2   7   6    3.70    0.50
   1   7  -6  101.19    2.70
   0   7   6   38.00    1.30
   0   7  -6   39.10    1.20
   1   7   6   11.80    0.70
  -1   7  -6    9.90    0.60
   2   7   6   46.70    1.60
  -2   7  -6   43.10    1.30
   6   0  -7   22.40    0.90
   5   0  -7   -0.30    0.20
  -4   0   7   10.10    0.60
   4   0  -7   10.40    0.50
  -3   0   7  198.98    4.80
   3   0  -7  206.08    4.70
  -2   0   7   86.19    2.20
   2   0  -7   93.39    2.10
   2   0  -7   85.39    2.10
   1   0  -7  105.59    2.50
   1   0  -7  108.19    2.50
  -1   0   7  105.49    2.60
   0   0  -7   28.70    0.80
   0   0   7   28.20    0.80
   1   0   7   80.09    1.90
  -3   0  -7   65.19    1.70
  -4   0  -7   61.39    1.70
  -5   0  -7    3.10    0.40
  -6   0  -7   -0.60    0.30
   6  -1  -7   35.70    1.20
   6   1  -7   35.70    1.20
   5  -1  -7   18.70    0.70
   5   1  -7   18.30    0.70
  -5   1   7   18.80    0.90
   4  -1  -7  108.59    2.70
   4   1  -7  110.49    2.70
  -4   1   7  111.09    2.90
   3  -1  -7  256.77    5.90
   3   1  -7  261.57    5.90
  -3   1   7  258.57    6.10
   2  -1  -7  205.48    4.80
  -2  -1   7  211.28    4.80
  -2   1   7  209.68    4.90
   2   1  -7  210.58    4.80
   2   1  -7  209.88    4.70
  -1  -1   7  613.74   13.20
   1   1  -7  589.34   13.10
   1   1  -7  589.74   13.10
  -1   1   7  561.34   13.20
   0  -1   7  333.97    7.50
   0   1  -7  341.77    7.50
   0   1  -7  337.37    7.50
   0   1   7  322.77    7.60
   1  -1   7   63.29    1.60
  -1   1  -7   65.29    1.60
   1   1   7   63.09    1.60
   2   1   7   16.40    0.60
  -2   1  -7   16.20    0.50
  -3   1  -7   35.60    1.10
   3   1   7   36.30    1.00
  -4  -1  -7   51.69    1.50
  -4   1  -7   52.89    1.50
  -5  -1  -7   38.00    1.20
  -5   1  -7   38.90    1.30
  -6  -1  -7    2.70    0.40
  -6   2   7   37.70    1.50
   5   2  -7   17.80    0.70
  -5   2   7   17.80    0.90
   4   2  -7  199.68    4.70
  -4   2   7  202.38    5.00
  -3   2   7  830.52   18.40
   3   2  -7  848.62   18.20
   3   2  -7  762.82   18.20
  -2   2   7   46.30    1.40
   2   2  -7   46.90    1.20
   2   2  -7   46.50    1.20
   1   2  -7  227.08    5.10
  -1   2   7  219.48    5.20
   1   2  -7  225.88    5.10
   0  -2   7  789.02   17.30
   0   2  -7  774.52   17.20
   0   2  -7  775.32   17.30
   0   2   7  766.12   17.40
  -1   2  -7   10.20    0.40
   1   2   7    9.10    0.40
  -1   2  -7   10.00    0.40
  -2   2  -7  203.88    4.60
   2   2   7  196.78    4.60
  -2   2  -7  197.28    4.60
  -3   2  -7  257.97    5.90
  -3   2  -7  252.27    5.80
   3   2   7  250.97    5.90
   4   2   7   80.79    2.10
  -4   2  -7   84.89    2.20
  -5   2  -7   15.10    0.80
   5   2   7   14.70    0.80
   5   3  -7   48.60    1.40
  -5   3   7   48.60    1.70
   4   3  -7  125.29    3.00
  -4   3   7  123.69    3.30
   3   3  -7   86.29    2.20
  -3   3   7   86.39    2.40
   3   3  -7   90.39    2.20
   2   3  -7   39.80    1.10
   2   3  -7   39.80    1.10
  -2   3   7   39.30    1.20
   1   3  -7   56.99    1.40
   1   3  -7   57.39    1.50
  -1   3   7   57.09    1.60
   0  -3   7   29.50    0.80
   0   3  -7   29.20    0.80
   0   3  -7   29.50    0.80
   0   3   7   28.20    0.90
  -1   3  -7   20.50    0.60
   1   3   7   19.50    0.70
  -1   3  -7   19.80    0.60
  -2   3  -7  476.45   10.70
   2   3   7  464.15   10.70
  -2   3  -7  477.25   10.70
  -3   3  -7  518.45   11.50
  -3   3  -7  503.15   11.60
   3   3   7  505.45   11.50
  -4   3  -7   59.99    1.70
   4   3   7   58.29    1.60
  -5   3  -7  167.18    4.20
  -5   4   7  184.98    4.80
   5   4  -7  185.08    4.50
   4   4  -7   56.19    1.50
  -4   4   7   55.59    1.80
  -3   4   7    1.40    0.30
   3   4  -7    1.90    0.30
   3   4  -7    1.50    0.20
   2   4  -7  192.08    4.60
   2   4  -7  197.88    4.50
  -2   4   7  195.18    4.80
   1   4  -7   90.19    2.20
  -1   4   7   89.09    2.30
   0   4   7    3.10    0.30
   0   4  -7    3.50    0.30
  -1   4  -7  424.96    9.40
   1   4   7  404.06    9.40
  -2   4  -7  314.67    7.10
   2   4   7  302.87    7.10
  -2   4  -7  307.87    7.10
   3   4   7   21.00    0.80
  -3   4  -7   21.00    0.80
  -3   4  -7   21.40    0.70
  -4   4  -7   10.40    0.70
  -5   4  -7    4.50    0.50
   5   4   7    6.00    0.60
  -4   5   7   17.40    1.00
   4   5  -7   16.80    0.70
   3   5  -7    8.40    0.50
   3   5  -7    8.30    0.50
  -3   5   7    8.40    0.70
   2   5  -7   14.00    0.60
  -2   5   7   14.40    0.80
   1   5  -7  429.46    9.70
  -1   5   7  432.66    9.90
  -1   5   7  415.46    9.80
   0   5  -7   15.90    0.60
   0   5   7   16.10    0.70
   0   5   7   15.60    0.70
   1   5   7   10.80    0.50
   1   5   7   11.40    0.60
  -1   5  -7   10.10    0.50
   2   5   7  188.78    4.80
  -2   5  -7  194.08    4.60
   2   5   7  199.68    4.90
   3   5   7    1.70    0.30
  -3   5  -7    2.10    0.30
  -3   5  -7    2.20    0.30
  -4   5  -7    0.70    0.30
   4   5   7    1.20    0.30
  -3   6   7   20.70    1.00
   3   6  -7   19.60    0.80
  -2   6   7  169.58    4.30
   2   6  -7  168.08    4.10
   1   6  -7    4.10    0.40
  -1   6   7    4.10    0.50
   0   6   7    2.60    0.40
   0   6  -7    2.40    0.30
   0   6   7    3.10    0.40
  -1   6  -7   20.40    0.80
   1   6   7   21.10    0.90
   2   6   7   33.80    1.20
  -2   6  -7   29.30    1.00
   3   6   7    6.70    0.60
  -2   7   7   12.60    0.80
   1   7  -7  165.38    4.10
   0   7   7    2.60    0.40
   0   7  -7    2.20    0.30
  -1   7  -7    5.30    0.50
   1   7   7    5.50    0.50
  -2   7  -7    3.30    0.40
   5   0  -8    0.80    0.30
  -4   0   8    4.00    0.40
   4   0  -8    4.40    0.30
   3   0  -8  332.77    7.60
  -3   0   8  337.17    7.80
   2   0  -8  122.89    2.90
   2   0  -8  134.49    2.90
  -2   0   8  120.29    3.10
   1   0  -8  163.28    3.60
   1   0  -8  155.58    3.60
  -1   0   8  154.78    3.70
   0   0  -8   18.10    0.60
   0   0   8   16.80    0.60
   1   0   8 2038.30   45.60
   2   0   8   17.50    0.60
  -4   0  -8  182.18    4.40
  -5   0  -8  167.08    4.10
   5  -1  -8   12.80    0.60
   5   1  -8   12.50    0.60
  -5   1   8   13.00    0.80
   4  -1  -8   26.30    0.90
   4   1  -8   27.10    0.90
  -4   1   8   26.90    1.00
   3  -1  -8  333.07    7.90
  -3   1   8  343.77    8.10
   3   1  -8  362.66    7.90
   2  -1  -8  612.14   13.40
  -2  -1   8  591.64   13.50
   2   1  -8  589.34   13.40
  -2   1   8  587.94   13.60
   2   1  -8  611.04   13.40
  -1  -1   8    1.80    0.20
  -1   1   8    2.20    0.20
   1   1  -8    2.70    0.20
   1   1  -8    3.20    0.20
   0  -1   8  276.57    6.40
   0   1   8  272.37    6.40
   0   1  -8  283.67    6.40
   0   1  -8  287.97    6.30
   1  -1   8  373.06    8.40
   1   1   8  367.86    8.50
  -1   1  -8  380.66    8.40
  -2   1  -8  118.29    2.80
   2   1   8  118.99    2.90
   3   1   8   30.70    1.00
  -4   1  -8   15.10    0.70
  -5   1  -8   64.19    1.90
   5   2  -8   17.10    0.70
  -5   2   8   19.50    1.00
   4   2  -8   53.89    1.50
  -4   2   8   56.89    1.70
  -3   2   8  147.89    3.70
   3   2  -8  149.69    3.50
   2   2  -8   94.09    2.30
  -2   2   8   94.59    2.50
   2   2  -8   98.69    2.30
  -1  -2   8    3.10    0.30
  -1   2   8    2.70    0.30
   1   2  -8    2.50    0.20
   1   2  -8    2.60    0.20
   0  -2   8  467.75   10.50
   0   2  -8  476.95   10.50
   0   2  -8  474.65   10.50
   0   2   8  452.75   10.60
   1   2   8   16.60    0.60
  -1   2  -8   15.90    0.50
  -2   2  -8   83.49    2.10
  -2   2  -8   82.39    2.00
   2   2   8   81.89    2.10
   3   2   8   37.90    1.10
  -3   2  -8   37.80    1.10
  -3   2  -8   39.70    1.20
  -4   2  -8   46.00    1.40
   4   2   8   46.00    1.40
  -5   2  -8   12.00    0.70
   5   2   8   10.30    0.70
  -5   3   8   29.30    1.30
   5   3  -8   28.10    1.00
  -4   3   8  115.09    3.10
   4   3  -8  116.29    2.90
   3   3  -8    8.10    0.40
   3   3  -8    9.30    0.40
  -3   3   8    8.00    0.60
  -2   3   8   24.30    0.90
   2   3  -8   26.60    0.80
   2   3  -8   24.90    0.80
   1   3  -8   26.30    0.70
  -1   3   8   26.50    0.90
   1   3  -8   26.90    0.80
   0   3  -8    7.80    0.40
   0   3   8    7.80    0.40
  -1   3  -8  101.69    2.40
   1   3   8   99.09    2.50
  -1   3  -8   98.69    2.40
  -2   3  -8  432.36    9.70
  -2   3  -8  427.66    9.70
   2   3   8  422.26    9.70
  -3   3  -8   96.69    2.50
  -3   3  -8  100.69    2.50
   3   3   8   98.69    2.50
  -4   3  -8  240.08    5.70
   4   3   8  233.98    5.60
  -5   3  -8   39.10    1.40
  -4   4   8   31.50    1.30
   4   4  -8   30.80    1.00
  -3   4   8   15.50    0.80
   3   4  -8   15.90    0.60
   3   4  -8   14.10    0.60
   2   4  -8    5.30    0.40
   2   4  -8    5.10    0.40
  -2   4   8    5.40    0.50
   1   4  -8  130.99    3.20
  -1   4   8  131.39    3.40
   1   4  -8  139.69    3.20
   0   4  -8   30.50    0.90
   0   4   8   27.50    1.00
   1   4   8  199.58    4.80
  -1   4  -8  205.68    4.80
  -2   4  -8  155.28    3.70
  -2   4  -8  152.38    3.70
   2   4   8  150.68    3.70
  -3   4  -8   53.99    1.50
  -3   4  -8   59.59    1.60
   3   4   8   54.99    1.60
  -4   4  -8  147.39    3.70
   4   5  -8   41.10    1.20
  -4   5   8   39.00    1.50
   3   5  -8   11.20    0.60
  -3   5   8   11.90    0.80
   3   5  -8   12.60    0.60
   2   5  -8  202.88    4.70
   2   5  -8  200.98    4.80
  -2   5   8  197.28    5.00
   1   5  -8  317.97    7.30
  -1   5   8  309.67    7.40
   0   5  -8    9.90    0.50
   0   5   8    9.80    0.60
   0   5   8    9.60    0.50
  -1   5  -8    6.80    0.40
   1   5   8    6.30    0.50
   2   5   8   30.00    1.10
  -2   5  -8   37.30    1.10
  -3   5  -8    8.60    0.50
   4   5   8    2.50    0.40
  -4   5  -8    2.10    0.40
   3   6  -8   11.70    0.60
  -3   6   8   11.70    0.80
   3   6  -8   11.70    0.60
   2   6  -8   24.10    0.90
  -2   6   8   22.70    1.00
  -1   6   8   69.59    2.10
   1   6  -8   70.79    1.90
   0   6   8   36.20    1.20
   0   6  -8   35.90    1.10
   0   6   8   34.70    1.20
   1   6   8    1.70    0.30
  -1   6  -8    1.00    0.30
  -2   6  -8   60.59    1.70
   2   6   8   65.49    2.00
  -1   7   8   40.00    1.50
   0   7   8   44.20    1.50
   1   7   8    2.50    0.40
  -1   7  -8    2.30    0.40
   5   0  -9   87.99    2.30
   4   0  -9   10.20    0.50
   3   0  -9    5.60    0.40
  -3   0   9    5.00    0.50
   2   0  -9    1.10    0.20
   2   0  -9    0.80    0.20
  -2   0   9    0.80    0.20
   1   0  -9  165.08    3.70
   1   0  -9  161.18    3.70
  -1   0   9  157.88    3.80
   0   0   9    0.70    0.20
   1   0   9  238.18    5.50
   2   0   9    9.50    0.50
   3   0   9   14.10    0.60
  -5   0  -9   70.79    2.00
   5  -1  -9   13.20    0.60
   5   1  -9   14.50    0.70
   4  -1  -9    3.70    0.40
   4   1  -9    3.10    0.30
  -4   1   9    3.20    0.40
   3  -1  -9  129.19    3.20
  -3   1   9  136.39    3.40
   3   1  -9  138.39    3.20
  -2  -1   9  739.23   17.10
   2   1  -9  784.42   17.10
   2   1  -9  774.52   17.00
  -2   1   9  756.12   17.20
  -1  -1   9   18.80    0.60
   1   1  -9   18.60    0.50
   1   1  -9   18.60    0.60
  -1   1   9   18.10    0.70
   0  -1   9   16.00    0.60
   0   1   9   16.20    0.60
   0   1  -9   17.00    0.60
   0   1  -9   18.00    0.50
   1  -1   9   57.49    1.50
   1   1   9   56.39    1.50
  -1   1  -9   56.99    1.50
   2  -1   9   81.99    2.10
   2   1   9   81.89    2.10
   3   1   9    0.70    0.20
  -3   1  -9    0.80    0.20
   4   1   9   15.90    0.70
  -4   1  -9   15.90    0.70
   5   1   9   60.09    1.80
  -5   1  -9   56.59    1.70
   5   2  -9   27.80    1.00
  -5   2   9   28.30    1.20
  -4   2   9   14.50    0.80
   4   2  -9   13.90    0.60
  -3   2   9  215.28    5.30
   3   2  -9  221.08    5.10
   2   2  -9   85.89    2.00
  -2   2   9   81.59    2.20
   2   2  -9   81.99    2.00
   1   2  -9   41.80    1.10
  -1   2   9   42.00    1.30
   1   2  -9   42.10    1.10
   0  -2   9  444.16    9.80
   0   2   9  422.66    9.90
   0   2  -9  442.36    9.90
   1  -2   9    6.00    0.40
  -1   2  -9    6.50    0.40
   1   2   9    5.50    0.40
   2   2   9   42.90    1.20
  -2   2  -9   43.90    1.20
  -2   2  -9   42.20    1.20
   3   2   9   97.89    2.50
  -3   2  -9   98.69    2.50
  -3   2  -9   96.89    2.40
   4   2   9   25.50    1.00
  -4   2  -9   27.90    1.00
  -5   2  -9   11.30    0.70
   5   2   9   12.00    0.70
   5   3  -9   56.09    1.60
  -5   3   9   57.29    2.00
  -4   3   9   16.80    0.90
   4   3  -9   15.60    0.70
   3   3  -9    6.90    0.40
  -3   3   9    6.50    0.60
   2   3  -9   49.00    1.30
   2   3  -9   46.50    1.30
  -2   3   9   47.70    1.50
  -1   3   9   26.50    1.00
   1   3  -9   27.00    0.80
   1   3  -9   27.50    0.80
   0   3  -9  118.69    2.80
   0   3   9  112.99    2.90
  -1   3  -9  137.99    3.30
   1   3   9  136.39    3.30
  -2   3  -9  382.76    8.80
  -2   3  -9  401.56    8.80
   2   3   9  378.36    8.90
   3   3   9  348.67    8.10
  -3   3  -9  328.87    8.00
  -3   3  -9  372.36    8.10
   4   3   9  150.08    3.70
  -4   3  -9  149.79    3.70
   5   3   9    6.10    0.60
  -4   4   9   32.90    1.30
   4   4  -9   32.00    1.00
   3   4  -9   78.99    2.00
  -3   4   9   76.19    2.30
   3   4  -9   73.89    2.00
   2   4  -9    9.30    0.50
   2   4  -9   10.00    0.50
  -2   4   9    9.30    0.60
  -1   4   9  124.59    3.20
   1   4  -9  126.09    3.10
   0   4   9    5.10    0.40
   0   4  -9    5.40    0.40
  -1   4  -9   18.50    0.70
   1   4   9   18.90    0.80
   2   4   9   23.70    0.90
  -2   4  -9   23.10    0.80
  -2   4  -9   24.20    0.90
  -3   4  -9  104.59    2.70
   3   4   9  107.09    2.70
  -3   4  -9  110.39    2.70
  -4   4  -9  148.89    3.80
   4   5  -9  201.78    4.80
   3   5  -9   23.80    0.90
   3   5  -9   25.30    0.90
  -3   5   9   23.90    1.10
   2   5  -9    9.70    0.50
  -2   5   9   10.70    0.70
  -1   5   9  347.37    8.30
   1   5  -9  357.16    8.10
   0   5  -9  118.49    2.90
   0   5   9  116.59    3.00
   1   5   9    0.50    0.20
  -1   5  -9    0.70    0.20
  -2   5  -9   12.70    0.60
   2   5   9   13.10    0.70
  -3   5  -9   27.60    1.00
   3   6  -9    3.00    0.40
  -2   6   9   27.00    1.20
   2   6  -9   27.00    1.00
  -1   6   9   58.79    1.80
   1   6  -9   59.49    1.70
   0   6  -9  661.83   15.20
   0   6   9  669.23   15.30
   0   6   9  681.33   15.40
   1   6   9   10.80    0.80
   1   6   9   10.20    0.70
  -1   6  -9    9.80    0.60
  -2   6  -9   13.30    0.70
   2   6   9   16.10    0.80
   5   0 -10   10.60    0.60
   4   0 -10   10.20    0.50
   3   0 -10    0.70    0.20
  -3   0  10    0.50    0.20
  -2   0  10  721.03   16.30
   2   0 -10  722.53   16.20
  -1   0  10 1535.85   34.30
   0   0  10   91.09    2.30
   1   0  10  248.28    5.70
   2   0  10  286.87    6.60
   3   0  10   39.60    1.20
   4   0  10    5.40    0.50
   5  -1 -10  140.49    3.50
   5   1 -10  141.99    3.50
   4  -1 -10   13.00    0.60
   4   1 -10   13.10    0.60
  -4   1  10   14.10    0.80
   3  -1 -10   10.70    0.50
   3   1 -10   11.80    0.50
  -3   1  10   11.60    0.70
  -2  -1  10  965.10   23.90
   2   1 -10 1090.09   23.60
   2   1 -10 1107.29   23.60
  -2   1  10 1063.49   23.80
  -1  -1  10   86.19    2.20
   1   1 -10   87.39    2.10
  -1   1  10   85.69    2.30
   1   1 -10   88.99    2.10
   0  -1  10   62.09    1.60
   0   1  10   61.59    1.70
   0   1 -10   61.99    1.60
   1  -1  10   38.50    1.10
   1   1  10   36.60    1.10
  -1   1 -10   39.30    1.10
   2  -1  10  100.29    2.50
   2   1  10   99.99    2.50
   3   1  10   12.40    0.60
  -4   1 -10   10.40    0.60
   4   1  10   10.00    0.70
  -5   1 -10   12.70    0.80
   5   1  10   11.90    0.80
   5   2 -10   10.40    0.60
  -5   2  10   10.70    0.80
   4   2 -10   52.29    1.50
  -4   2  10   53.09    1.70
   3   2 -10   70.79    1.80
  -3   2  10   68.29    2.00
  -2   2  10    4.80    0.50
   2   2 -10    5.00    0.30
   2   2 -10    5.20    0.30
   1   2 -10   24.80    0.80
  -1   2  10   24.60    0.90
   1   2 -10   29.00    0.80
   0  -2  10   10.30    0.50
   0   2  10   10.20    0.50
   0   2 -10   10.30    0.50
   1  -2  10    6.40    0.40
   1   2  10    6.10    0.40
  -1   2 -10    6.70    0.40
   2   2  10   89.69    2.30
  -2   2 -10   87.19    2.20
   3   2  10  166.08    4.10
  -3   2 -10  170.28    4.10
  -4   2 -10   41.90    1.30
   4   2  10   41.40    1.30
   5   2  10   18.70    0.90
  -4   3  10   23.10    1.10
   4   3 -10   24.90    0.90
  -3   3  10   39.90    1.40
   3   3 -10   40.70    1.20
   2   3 -10  103.89    2.40
   2   3 -10   96.59    2.40
  -2   3  10   97.79    2.70
  -1   3  10   20.40    0.80
   1   3 -10   21.60    0.70
   0   3 -10   50.89    1.40
   0   3  10   51.39    1.50
   1  -3  10  179.48    4.20
   1   3  10  174.48    4.30
  -1   3 -10  177.98    4.20
  -2   3 -10  251.07    5.60
   2   3  10  236.38    5.60
  -2   3 -10  228.18    5.60
   3   3  10  229.48    5.50
  -3   3 -10  220.48    5.40
  -3   3 -10  241.48    5.50
  -4   3 -10   93.19    2.50
   4   3  10   93.19    2.50
   4   4 -10  167.88    4.00
  -4   4  10  166.58    4.40
  -3   4  10   78.79    2.40
   3   4 -10   80.39    2.00
   3   4 -10   76.89    2.20
  -2   4  10   26.00    1.10
   2   4 -10   25.90    0.90
   1   4 -10   88.99    2.30
  -1   4  10   90.59    2.50
   0   4 -10    0.80    0.20
   0   4  10    0.80    0.30
   1   4  10    7.20    0.50
  -1   4 -10    7.90    0.50
   2   4  10    0.50    0.30
  -2   4 -10    1.10    0.30
   3   4  10   22.00    0.90
  -3   4 -10   24.20    0.90
  -3   4 -10   21.20    0.90
  -4   4 -10  108.59    2.80
   4   4  10  102.69    2.90
   3   5 -10   76.19    2.00
   3   5 -10   74.89    2.00
  -3   5  10   76.29    2.30
   2   5 -10    7.10    0.50
  -2   5  10    6.70    0.60
   1   5 -10   11.50    0.60
  -1   5  10   12.20    0.70
   0   5 -10    5.40    0.40
   0   5  10    5.60    0.50
   1   5  10   15.70    0.70
  -1   5 -10   14.10    0.70
  -2   5 -10    2.40    0.30
   2   5  10    4.10    0.50
  -3   5 -10    0.90    0.30
   2   6 -10    9.60    0.60
  -2   6  10   10.60    0.80
   1   6 -10   13.70    0.70
  -1   6  10   13.70    0.80
   0   6 -10   27.90    1.00
   0   6  10   29.20    1.10
   0   6  10   31.60    1.20
   1   6  10    5.50    0.60
  -1   6 -10    4.40    0.50
   1   6  10    4.40    0.50
  -2   6 -10    1.30    0.30
   5   0 -11    0.20    0.30
   4   0 -11    1.50    0.30
  -3   0  11    1.60    0.40
   3   0 -11    2.30    0.30
   2   0 -11   11.70    0.50
  -2   0  11   11.20    0.70
  -1   0  11   38.10    1.20
   0   0  11   11.00    0.60
   1   0  11    7.00    0.40
   2   0  11    4.90    0.40
   3   0  11   12.10    0.60
   4   0  11    0.10    0.30
   5  -1 -11   89.19    2.60
   5   1 -11   89.79    2.40
   4  -1 -11  104.09    2.70
   4   1 -11  105.99    2.70
  -4   1  11  107.69    2.90
   3   1 -11    1.10    0.20
  -3   1  11    1.00    0.30
   2   1 -11   16.00    0.60
  -2   1  11   12.20    0.70
   2   1 -11   14.90    0.50
  -1  -1  11   37.90    1.20
  -1   1  11   37.50    1.20
   1   1 -11   39.70    1.10
   1   1 -11   38.40    1.10
   0  -1  11   53.49    1.40
   0   1  11   51.49    1.50
   0   1 -11   51.79    1.40
   1  -1  11    4.20    0.40
  -1   1 -11    4.60    0.40
   1   1  11    4.00    0.40
   2  -1  11  176.78    4.20
   2   1  11  174.68    4.20
   3  -1  11   49.90    1.50
   3   1  11   51.59    1.50
   4   1  11   48.20    1.50
  -5   2  11  112.39    3.20
   4   2 -11   66.89    1.80
  -4   2  11   65.89    2.10
  -3   2  11    0.00    0.30
   3   2 -11   -0.20    0.20
   2   2 -11   11.40    0.50
   2   2 -11   12.00    0.50
  -2   2  11   10.90    0.70
  -1   2  11    6.90    0.50
   1   2 -11    7.00    0.40
   0  -2  11    7.30    0.40
   0   2 -11    7.60    0.40
   0   2  11    7.90    0.50
   1  -2  11    8.30    0.50
  -1   2 -11    7.80    0.50
   1   2  11    7.80    0.50
   2  -2  11   33.50    1.00
  -2   2 -11   32.40    1.00
   2   2  11   33.90    1.10
   3   2  11  432.26    9.90
  -4   2 -11   90.89    2.50
   4   2  11   92.59    2.50
  -4   3  11   61.39    2.00
   4   3 -11   62.39    1.70
  -3   3  11  114.39    3.20
   3   3 -11  117.19    2.90
  -2   3  11   47.30    1.50
   2   3 -11   45.40    1.30
  -1   3  11   46.30    1.50
   1   3 -11   45.10    1.30
   0   3  11  109.19    2.80
   0   3 -11  108.89    2.70
   1   3  11  271.67    6.30
  -1   3 -11  267.27    6.30
   2  -3  11    4.80    0.40
   2   3  11    4.40    0.50
  -2   3 -11    4.10    0.40
  -3   3 -11  110.19    2.70
  -3   3 -11   97.79    2.70
   3   3  11  105.49    2.70
  -4   3 -11   13.20    0.80
   4   3  11   14.70    0.80
   4   4 -11   60.09    1.70
   3   4 -11   77.09    2.00
  -3   4  11   77.29    2.40
   2   4 -11    0.90    0.20
  -2   4  11    0.90    0.30
  -1   4  11    6.50    0.60
   1   4 -11    5.60    0.40
   0   4  11    2.50    0.40
   0   4 -11    2.20    0.30
   1   4  11   75.39    2.10
  -1   4 -11   71.99    2.00
  -2   4 -11   42.90    1.30
   2   4  11   43.80    1.40
  -3   4 -11    3.80    0.50
   3   4  11    3.90    0.40
  -3   4 -11    4.30    0.50
   3   5 -11   69.79    2.10
   2   5 -11   44.90    1.40
  -2   5  11   46.90    1.60
   1   5 -11   30.60    1.00
  -1   5  11   32.40    1.20
   0   5 -11   28.50    1.00
   0   5  11   30.40    1.10
   1   5  11   85.59    2.30
  -1   5 -11   82.69    2.20
   2   5  11   29.40    1.10
  -2   5 -11   25.80    1.00
  -1   6  11   20.50    1.00
   0   6  11  397.06    9.40
   0   6  11  397.96    9.40
   1   6  11  146.99    3.80
   1   6  11  145.79    3.80
   4   0 -12  204.08    4.90
   3   0 -12    2.30    0.30
  -2   0  12  109.49    2.90
  -1   0  12 2460.95   54.79
   0   0  12  109.49    2.80
   1   0  12    4.90    0.40
   2   0  12    0.00    0.20
   3   0  12   12.20    0.70
   4   0  12    8.40    0.70
   4   1 -12   32.40    1.10
   3   1 -12   53.19    1.50
  -3   1  12   54.69    1.70
  -2   1  12    1.00    0.30
   2   1 -12    1.80    0.30
   2   1 -12    1.50    0.30
  -1  -1  12   51.29    1.50
  -1   1  12   50.99    1.50
   1   1 -12   50.79    1.40
   0  -1  12  336.17    7.70
   0   1  12  329.97    7.80
   0   1 -12  339.47    7.70
   1  -1  12  110.39    2.70
   1   1  12  107.69    2.80
   2  -1  12   54.19    1.50
   2   1  12   54.29    1.60
   3  -1  12   96.19    2.50
   3   1  12   98.79    2.60
   4  -1  12   40.70    1.40
   4   1  12   38.90    1.40
  -4   2  12  118.39    3.30
   4   2 -12  116.09    2.90
  -3   2  12    4.90    0.60
   3   2 -12    4.40    0.40
  -2   2  12    0.40    0.30
   2   2 -12    0.20    0.20
  -1   2  12   37.50    1.30
   1   2 -12   38.10    1.10
   0   2  12   24.00    0.90
   0   2 -12   23.90    0.80
   1  -2  12   56.69    1.50
  -1   2 -12   52.99    1.50
   1   2  12   55.19    1.60
   2  -2  12   13.10    0.60
  -2   2 -12   13.10    0.60
   2   2  12   13.50    0.70
   3  -2  12   74.09    2.00
   3   2  12   74.69    2.10
   4   2  12  156.18    3.90
  -4   3  12   22.70    1.20
   4   3 -12   20.40    0.80
   3   3 -12   46.40    1.30
  -3   3  12   47.40    1.70
   2   3 -12  114.19    2.90
  -2   3  12  122.49    3.20
   1   3 -12   12.60    0.60
  -1   3  12   12.90    0.80
   0   3  12  132.29    3.30
   0   3 -12  129.09    3.20
   1   3  12    6.10    0.50
  -1   3 -12    5.90    0.50
   2  -3  12    8.90    0.60
  -2   3 -12    9.00    0.60
   2   3  12    8.80    0.60
  -3   3 -12    2.50    0.40
   3   3  12    2.80    0.40
  -3   4  12   12.10    0.90
  -2   4  12    2.00    0.40
   2   4 -12    1.20    0.30
  -1   4  12   92.29    2.50
   1   4 -12   83.09    2.30
   0   4  12   15.50    0.80
   0   4 -12   14.30    0.70
  -1   4 -12   18.90    0.80
   1   4  12   20.20    0.90
   2   4  12  151.68    3.70
  -2   4 -12  138.79    3.60
   3   4  12    1.00    0.30
  -3   4 -12    0.90    0.30
  -2   5  12    4.50    0.70
   2   5 -12    5.50    0.50
   1   5 -12    3.30    0.40
  -1   5  12    3.80    0.50
   0   5  12    5.00    0.60
   0   5 -12    3.70    0.40
   1   5  12  114.69    2.90
  -1   5 -12  101.19    2.80
   2   5  12   10.00    0.70
  -2   5 -12    8.30    0.80
   4   0 -13   37.60    1.20
   3   0 -13  143.19    3.50
  -2   0  13   -0.40    0.30
  -1   0  13   44.10    1.40
   0   0  13    7.40    0.60
   1   0  13   54.79    1.60
   2   0  13    0.40    0.30
   3   0  13    6.70    0.60
   4   1 -13   41.00    1.30
   3   1 -13   24.70    0.90
  -3   1  13   25.60    1.10
  -2   1  13    1.70    0.40
   1   1 -13  108.49    2.70
  -1   1  13  107.29    2.80
   0  -1  13  246.88    5.70
   0   1  13  237.38    5.80
   0   1 -13  245.08    5.70
   1  -1  13   11.30    0.60
   1   1  13   12.80    0.70
   2  -1  13    6.00    0.50
   2   1  13    7.60    0.60
   3  -1  13   11.90    0.70
   3   1  13   13.20    0.70
   4   2 -13   23.70    0.90
  -4   2  13   24.30    1.20
  -3   2  13   13.10    0.90
   3   2 -13   13.20    0.60
   2   2 -13   46.50    1.40
  -2   2  13   48.00    1.60
   1   2 -13  100.59    2.60
  -1   2  13  100.89    2.70
   0   2  13   48.60    1.50
   0   2 -13   46.50    1.40
   1  -2  13   63.89    1.70
   1   2  13   65.09    1.80
  -1   2 -13   61.29    1.80
   2  -2  13   14.60    0.70
   2   2  13   16.10    0.80
  -2   2 -13   13.90    0.70
   3  -2  13   63.19    1.80
   3   2  13   64.39    1.90
  -3   3  13  197.18    5.10
  -2   3  13   32.00    1.30
   2   3 -13   30.50    1.00
  -1   3  13    6.70    0.60
   1   3 -13    6.10    0.50
   0   3  13   34.90    1.20
   0   3 -13   34.00    1.10
  -1   3 -13    0.50    0.30
   1   3  13    1.00    0.30
  -2   3 -13   10.90    0.70
   2   3  13   11.70    0.70
   3  -3  13   25.40    1.00
  -3   3 -13   22.80    1.00
   3   3  13   26.20    1.00
  -2   4  13    2.40    0.40
   2   4 -13    1.60    0.30
   1   4 -13   57.99    1.70
  -1   4  13   60.59    1.90
   0   4  13   12.50    0.80
   0   4 -13   11.90    0.60
   1   4  13   31.30    1.20
  -1   4 -13   28.90    1.10
   2   4  13   22.50    1.00
  -2   4 -13   20.60    0.90
   1   5 -13   17.30    1.10
   0   5  13   29.80    1.50
  -1   0  14    2.30    0.40
   0   0  14   56.99    1.70
   1   0  14   77.79    2.10
   2   0  14   50.19    1.50
   3   0  14    0.60    0.40
  -3   1  14  184.38    4.60
   3   1 -14  171.88    4.30
  -2   1  14    4.80    0.50
   1   1 -14   31.30    1.00
  -1   1  14   29.40    1.10
   0  -1  14  503.35   11.30
   0   1  14  486.35   11.40
   1  -1  14   46.30    1.40
   1   1  14   48.50    1.50
   2  -1  14    5.00    0.50
   2   1  14    6.30    0.60
   3  -1  14    3.10    0.50
   3   1  14    4.90    0.60
  -3   2  14   17.00    1.00
  -2   2  14   89.09    2.60
  -1   2  14    3.50    0.50
   1   2 -14    4.00    0.40
   0   2 -14    2.30    0.40
   0   2  14    1.80    0.40
   1  -2  14    9.10    0.70
   1   2  14    8.10    0.60
  -1   2 -14    7.50    0.60
   2  -2  14   76.29    2.10
   2   2  14   77.99    2.20
   3  -2  14   27.20    1.10
   2   3 -14    9.80    0.60
  -2   3  14   10.90    0.80
  -1   3  14    6.10    0.70
   1   3 -14    5.90    0.50
   0   3 -14    1.40    0.30
   0   3  14    1.20    0.40
  -1   3 -14    4.90    0.50
   1   3  14    4.40    0.50
   2   3  14   46.70    1.50
  -2   3 -14   42.40    1.40
   2   4 -14   27.30    1.00
   1   4 -14   59.19    1.70
  -1   4  14   62.49    2.10
   0   4  14   11.30    0.70
   0   4 -14    9.40    0.60
   1   4  14    9.40    0.80
  -1   0  15    5.00    0.60
   0   0  15    1.00    0.30
   1   0  15    8.70    0.60
   2   0  15   16.10    0.80
  -2   1  15   46.50    1.60
  -1   1  15   11.10    0.70
   0  -1  15  274.77    6.60
   0   1  15  267.67    6.50
   1  -1  15   20.10    0.90
   1   1  15   19.20    0.90
   2  -1  15   53.19    1.60
   2   1  15   53.69    1.70
  -2   2  15  163.48    4.30
  -1   2  15   14.20    0.90
   1   2 -15   13.80    0.70
   0   2 -15   28.70    1.10
   0   2  15   27.60    1.10
   1   2  15  350.96    8.10
  -1   2 -15  339.97    8.10
   2  -2  15    3.00    0.40
   2   2  15    3.30    0.70
  -1   3  15    3.30    0.50
   1   3 -15    3.90    0.50
   0   3 -15   44.90    1.40
   0   3  15   45.60    1.60
  -1   3 -15   12.20    1.10
  -1   0  16    3.50    0.50
   0   0  16    0.50    0.30
   1   0  16    6.60    0.60
  -2   1  16   70.79    2.20
  -1   1  16   45.80    1.60
   0   1  16    2.80    0.40
   1  -1  16   66.69    1.90
   1   1  16   66.59    2.00
   1   2 -16   13.70    0.70
  -1   2  16   13.80    0.90
   0   2  16   43.00    1.60
   0   2 -16   43.40    1.40
_computing_structure_solution     'SHELXT 2014/4 (Sheldrick, 2014)'
;
_shelx_hkl_checksum     46914
_shelx_res_file
;
1_a.res created by SHELXL-2014/7
TITL 1_a.res in P2(1)
CELL  0.71073   5.2514   6.3172  12.9988   90.000   91.643   90.000
ZERR    2.000   0.0020   0.0024   0.0050    0.000    0.004    0.000
LATT -1
SYMM -X, 1/2+Y, -Z
SFAC C  H  O
UNIT 20  20  8
L.S. 20
ACTA 50
BOND $H
FMAP 2
PLAN 10
HTAB C7 O2_$3
EQIV $3 -x, y+1/2, -z+1
HTAB O3 O2
HTAB O3 O4_$2
EQIV $2 x-1, y-1, z
HTAB O4 O1
HTAB O4 O2_$1
EQIV $1 x+1, y+1, z
CONF
TEMP -173
WGHT    0.052300    0.096600
FVAR       1.27571
O4    3    0.794381    0.823897    0.276898    11.00000    0.01875    0.01668 =
         0.01979   -0.00312    0.00739   -0.00635
AFIX 147
H4    2    0.735693    0.899787    0.323694    11.00000   -1.50000
AFIX   0
O2    3   -0.003956    0.177231    0.382141    11.00000    0.01742    0.01935 =
         0.02135   -0.00183    0.00492   -0.00599
O1    3    0.517471    0.914090    0.429697    11.00000    0.02276    0.01637 =
         0.01801   -0.00351    0.00328   -0.00361
O3    3    0.252985    0.086537    0.219167    11.00000    0.01794    0.01580 =
         0.01864   -0.00355    0.00513   -0.00519
AFIX 147
H3    2    0.141766    0.068879    0.263542    11.00000   -1.50000
AFIX   0
C3    1    0.577456    0.321971    0.170260    11.00000    0.01265    0.01658 =
         0.01171   -0.00012    0.00155    0.00212
C8    1    0.114357    0.344616    0.388430    11.00000    0.01303    0.01717 =
         0.01480    0.00000    0.00220   -0.00097
AFIX  43
H8    2    0.071667    0.440835    0.441391    11.00000   -1.20000
AFIX   0
C4    1    0.711304    0.509245    0.184095    11.00000    0.01077    0.01631 =
         0.01296    0.00201    0.00242    0.00069
C1    1    0.317262    0.404885    0.319237    11.00000    0.01093    0.01509 =
         0.01232    0.00074    0.00094   -0.00002
C2    1    0.379731    0.269556    0.238553    11.00000    0.01150    0.01279 =
         0.01439    0.00100    0.00003   -0.00174
C7    1    0.398078    0.748933    0.415167    11.00000    0.01623    0.01539 =
         0.01425    0.00116    0.00182    0.00035
AFIX  43
H7    2    0.261940    0.717380    0.459238    11.00000   -1.20000
AFIX   0
C5    1    0.652063    0.646793    0.266290    11.00000    0.01139    0.01510 =
         0.01367    0.00112    0.00015   -0.00139
C6    1    0.455044    0.598545    0.333448    11.00000    0.01150    0.01395 =
         0.01201    0.00115    0.00110    0.00008
C9    1    0.638671    0.170226    0.084932    11.00000    0.01851    0.01915 =
         0.01569   -0.00479    0.00341   -0.00001
AFIX 137
H9A   2    0.625945    0.244054    0.018678    11.00000   -1.50000
H9B   2    0.517709    0.052091    0.084829    11.00000   -1.50000
H9C   2    0.812152    0.115895    0.095825    11.00000   -1.50000
AFIX   0
C10   1    0.919210    0.573929    0.112515    11.00000    0.01456    0.02275 =
         0.01658    0.00124    0.00621   -0.00030
AFIX 137
H10A  2    1.013773    0.448151    0.091491    11.00000   -1.50000
H10B  2    1.035620    0.672640    0.148107    11.00000   -1.50000
H10C  2    0.843082    0.642949    0.051519    11.00000   -1.50000
AFIX   0
HKLF 4
REM  1_a.res in P2(1)
REM R1 =  0.0289 for    1207 Fo > 4sig(Fo)  and  0.0294 for all    1228 data
REM    131 parameters refined using      1 restraints
END
WGHT      0.0528      0.0887
REM Highest difference peak  0.247,  deepest hole -0.217,  1-sigma level  0.049
Q1    1   0.3944  0.4880  0.3334  11.00000  0.05    0.25
Q2    1   0.6737  0.5800  0.2149  11.00000  0.05    0.24
Q3    1   0.4799  0.2983  0.2040  11.00000  0.05    0.23
Q4    1   0.5425  0.6177  0.3005  11.00000  0.05    0.23
Q5    1   0.2069  0.3909  0.3477  11.00000  0.05    0.23
Q6    1   0.3412  0.3404  0.2827  11.00000  0.05    0.22
Q7    1   0.4326  0.6668  0.3765  11.00000  0.05    0.21
Q8    1   0.6707  0.4092  0.1856  11.00000  0.05    0.21
Q9    1   0.5999  0.4427  0.1619  11.00000  0.05    0.19
Q10   1   0.8018  0.5394  0.1508  11.00000  0.05    0.18
;
_shelx_res_checksum     56384
