# Supplementary material for: Crystal structure of 3,6-dihy­droxy-4,5-di­methyl­benzene-1,2-dicarbaldehyde
Source: Acta Crystallogr E Crystallogr Commun. 2018 Sep 14;74(Pt 10):1424–6. doi: 10.1107/S2056989018012495 (PMC6176455; doi:10.1107/S2056989018012495)
Supplement: Supplementary file 2 [file e-74-01424-Isup2.hkl]

#
# h,k,l, Fc-squared, Fo-squared, sigma(Fo-squared), status flag
#
data_I
_shelx_title ' 1_a.res in P2(1)'
_shelx_refln_list_code          4
_shelx_F_calc_maximum       82.53
_exptl_crystal_F_000       204.00
_reflns_d_resolution_high  0.7692

loop_
 _space_group_symop_operation_xyz
 'x, y, z'
 '-x, y+1/2, -z'

_cell_length_a     5.2514
_cell_length_b     6.3172
_cell_length_c    12.9988
_cell_angle_alpha  90.000
_cell_angle_beta   91.643
_cell_angle_gamma  90.000

_shelx_F_squared_multiplier     1.000

loop_
 _refln_index_h
 _refln_index_k
 _refln_index_l
 _refln_F_squared_calc
 _refln_F_squared_meas
 _refln_F_squared_sigma
 _refln_observed_status
   2  -2   0         33.28         39.44         0.92 o
   3  -2   0        277.45        261.12         6.02 o
   4  -2   0        140.39        144.20         3.26 o
   1  -1   0        679.25        681.38        15.73 o
   2  -1   0        300.72        293.49         6.42 o
   3  -1   0        183.19        188.87         3.00 o
   4  -1   0         87.59         93.80         2.09 o
   5  -1   0         19.42         19.63         0.41 o
   1   0   0        837.81        849.07        14.27 o
   2   0   0         15.98         17.93         0.34 o
   3   0   0        104.51        108.50         1.76 o
   4   0   0          5.30          3.85         0.22 o
   5   0   0          1.97          1.78         0.13 o
   6   0   0          0.55          0.86         0.18 o
   1   1   0        679.33        667.13         8.96 o
   2   1   0        300.66        288.28         6.57 o
   3   1   0        183.21        186.58         2.46 o
   4   1   0         87.89         93.00         1.56 o
   5   1   0         19.34         19.48         0.43 o
   6   1   0          1.25          1.24         0.13 o
   0   2   0        298.14        274.25         4.41 o
   1   2   0        122.06        125.60         1.43 o
   2   2   0         33.24         39.01         0.56 o
   3   2   0        277.64        272.79         4.32 o
   4   2   0        140.23        140.58         1.90 o
   5   2   0        253.36        252.34         4.98 o
   6   2   0          0.10          0.16         0.10 o
   1   3   0        741.70        793.69         8.93 o
   2   3   0         41.35         40.37         0.59 o
   3   3   0         12.47         15.10         0.37 o
   4   3   0         66.32         60.80         1.13 o
   5   3   0         11.01         10.97         0.34 o
   6   3   0          3.81          3.51         0.20 o
   0   4   0        311.62        309.37         4.93 o
   1   4   0          4.85          4.49         0.13 o
   2   4   0        121.54        120.38         1.64 o
   3   4   0        147.06        148.49         2.50 o
   4   4   0         19.23         18.56         0.45 o
   5   4   0         18.65         20.34         0.80 o
   1   5   0         15.89         18.23         0.33 o
   2   5   0         81.56         69.08         1.00 o
   3   5   0          8.11          5.75         0.24 o
   4   5   0          6.27          5.48         0.28 o
   5   5   0         14.99         18.31         0.80 o
   0   6   0          5.08          4.67         0.31 o
   1   6   0        106.94        108.90         1.87 o
   2   6   0         10.44          9.23         0.31 o
   3   6   0         18.22         19.10         0.50 o
   4   6   0          7.70          7.24         0.32 o
   1   7   0          3.32          2.56         0.17 o
   2   7   0         90.89         93.88         2.40 o
   3   7   0          0.72          1.04         0.18 o
   0   8   0         12.56         12.72         0.55 o
   1   8   0         36.33         35.57         1.04 o
  -5  -2   1         34.66         37.41         0.92 o
  -4  -2   1        379.42        382.04         8.48 o
  -3  -2   1        231.22        219.83         5.04 o
  -2  -2   1          6.26          5.47         0.18 o
   3  -2   1        115.10        109.79         2.58 o
   4  -2   1        157.13        142.95         3.75 o
  -5  -1   1          8.25          8.75         0.26 o
  -4  -1   1         79.93         83.22         1.47 o
  -3  -1   1        353.67        349.01         5.56 o
  -2  -1   1         96.02         84.77         1.37 o
   1  -1   1        586.37        619.69        14.50 o
   2  -1   1         41.50         40.28         0.67 o
   3  -1   1        134.37        139.51         2.86 o
   4  -1   1        113.45        116.21         1.89 o
   5  -1   1        157.31        156.55         3.69 o
  -6   0   1         68.58         71.09         1.26 o
  -5   0   1          0.51          0.31         0.28 o
  -4   0   1         32.24         32.90         0.63 o
  -3   0   1         49.22         48.14         0.85 o
  -2   0   1        463.42        483.26         7.71 o
  -1   0   1          0.32         -0.06         0.06 o
   0   0   1        450.22        480.41        12.50 o
   1   0   1         88.82         91.30         2.09 o
   2   0   1        198.79        201.82         3.22 o
   3   0   1         20.21         22.03         0.41 o
   4   0   1         55.10         54.28         0.95 o
   5   0   1          1.15          1.09         0.22 o
   6   0   1          0.90          1.35         0.18 o
  -6   1   1         31.14         30.57         0.65 o
  -5   1   1          8.27          8.77         0.25 o
  -4   1   1         79.81         82.87         1.43 o
  -3   1   1        354.09        349.16         4.55 o
  -2   1   1         96.13         83.92         3.13 o
  -1   1   1        171.44        160.33         2.56 o
   0   1   1        306.06        304.56         5.08 o
   1   1   1        585.96        593.47         9.73 o
   2   1   1         41.44         40.06         0.98 o
   3   1   1        134.49        138.98         3.26 o
   4   1   1        113.14        116.54         1.93 o
   5   1   1        157.44        158.44         2.61 o
   6   1   1         25.03         26.18         0.86 o
  -6   2   1          3.93          3.90         0.20 o
  -5   2   1         34.79         36.09         0.73 o
  -4   2   1        379.47        375.63         6.06 o
  -3   2   1        231.16        228.70         3.65 o
  -2   2   1          6.25          5.43         0.15 o
  -1   2   1        302.42        313.54         4.07 o
   0   2   1        567.17        538.32         6.07 o
   1   2   1        179.57        183.34         2.37 o
   2   2   1         84.29         98.51         1.31 o
   3   2   1        115.19        112.52         1.85 o
   4   2   1        157.10        151.56         2.45 o
   5   2   1        379.42        382.83         6.15 o
   6   2   1          9.24          9.15         0.46 o
  -6   3   1         16.59         16.92         0.44 o
  -5   3   1          5.77          5.55         0.25 o
  -4   3   1        209.38        202.49         3.34 o
  -3   3   1         16.55         18.27         0.41 o
  -2   3   1        702.76        715.07         9.40 o
  -1   3   1        250.12        291.37         3.78 o
   0   3   1         32.34         32.78         0.41 o
   1   3   1        202.79        241.03         2.72 o
   2   3   1        119.09        131.72         1.76 o
   3   3   1          9.66          9.84         0.28 o
   4   3   1         61.93         61.98         1.15 o
   5   3   1         26.11         28.03         0.60 o
   6   3   1          1.32          1.95         0.16 o
  -5   4   1        101.10        101.71         1.80 o
  -4   4   1         66.65         67.40         1.26 o
  -3   4   1         26.43         26.48         0.59 o
  -2   4   1         16.78         19.63         0.34 o
  -1   4   1          2.98          3.32         0.11 o
   0   4   1        132.52        146.86         1.68 o
   1   4   1          0.29          1.15         0.06 o
   2   4   1        228.61        232.49         3.06 o
   3   4   1         80.35         83.48         1.48 o
   4   4   1         68.03         66.18         1.24 o
   5   4   1          0.05         -0.06         0.18 o
  -5   5   1          9.17          9.22         0.55 o
  -4   5   1          0.54          0.65         0.13 o
  -3   5   1         26.68         26.55         0.59 o
  -2   5   1         54.86         52.47         0.79 o
  -1   5   1        150.72        164.99         2.22 o
   0   5   1          0.13          0.09         0.04 o
   1   5   1         27.67         26.54         0.44 o
   2   5   1        147.75        132.43         1.82 o
   3   5   1         54.11         47.24         0.93 o
   4   5   1          2.50          2.62         0.19 o
   5   5   1          0.72          0.86         0.25 o
  -4   6   1          1.52          2.41         0.22 o
  -3   6   1          6.77          7.39         0.49 o
  -2   6   1        161.42        153.37         2.61 o
  -1   6   1        823.10        821.86        13.01 o
   0   6   1         22.95         22.80         0.52 o
   1   6   1          7.09          6.07         0.24 o
   2   6   1        112.67        102.19         1.81 o
   3   6   1         10.01         11.62         0.37 o
   4   6   1          6.03          5.59         0.28 o
  -3   7   1         11.75         12.66         0.55 o
  -2   7   1         67.44         73.18         1.97 o
  -1   7   1          3.45          3.13         0.19 o
   0   7   1          8.47          8.30         0.30 o
   1   7   1         25.16         26.10         0.59 o
   2   7   1        180.66        189.73         4.55 o
   3   7   1         24.42         24.58         0.86 o
  -1   8   1         17.71         18.56         0.68 o
   0   8   1          3.20          4.15         0.22 o
   1   8   1          4.51          4.30         0.31 o
  -5  -2   2         14.20         13.89         0.43 o
  -4  -2   2         87.29         85.16         1.97 o
  -3  -2   2          3.11          2.83         0.12 o
   3  -2   2        139.37        152.13         3.50 o
   4  -2   2         74.22         70.41         1.72 o
  -6  -1   2         19.51         18.56         0.61 o
  -5  -1   2          2.41          2.40         0.18 o
  -4  -1   2         13.70         13.55         0.74 o
  -3  -1   2        188.77        193.27         3.08 o
  -2  -1   2        636.75        644.05        10.21 o
   2  -1   2         78.31         77.61         1.24 o
   3  -1   2         10.47         12.07         0.46 o
   4  -1   2         99.77         92.93         6.79 o
   5  -1   2        115.66        116.31         2.77 o
  -6   0   2         43.16         41.41         1.11 o
  -5   0   2          3.99          3.84         0.19 o
  -4   0   2         41.65         39.61         0.72 o
  -3   0   2        681.09        741.49        11.80 o
  -2   0   2       1726.48       1768.04        29.82 o
  -1   0   2        409.65        369.80         7.34 o
   0   0   2       2026.31       1980.51        26.09 o
   1   0   2       1538.03       1535.15        36.68 o
   2   0   2        396.69        378.24         6.04 o
   3   0   2        129.65        126.35         2.06 o
   4   0   2          3.57          2.82         0.12 o
   5   0   2         14.14         15.79         0.55 o
   6   0   2         13.58         13.03         0.55 o
  -6   1   2         19.33         18.96         0.47 o
  -5   1   2          2.43          2.40         0.22 o
  -4   1   2         13.66         12.50         0.29 o
  -3   1   2        188.59        192.25         2.74 o
  -2   1   2        637.42        641.70         8.35 o
  -1   1   2        146.29        148.61         3.81 o
   0   1   2        325.73        319.51         4.15 o
   1   1   2       6811.85       5918.42       108.42 o
   2   1   2         77.96         77.64         1.28 o
   3   1   2         10.47         12.54         0.43 o
   4   1   2         99.93         98.85         1.61 o
   5   1   2        115.38        117.32         3.04 o
   6   1   2        119.37        128.53         3.20 o
  -6   2   2         11.01         11.45         0.34 o
  -5   2   2         14.14         13.58         0.35 o
  -4   2   2         87.21         84.30         1.48 o
  -3   2   2          3.14          2.96         0.15 o
  -2   2   2         14.97         14.49         0.32 o
  -1   2   2         74.13         82.77         1.11 o
   0   2   2         21.88         20.18         0.28 o
   1   2   2         41.05         36.23         0.66 o
   2   2   2        252.46        270.63         3.56 o
   3   2   2        139.40        155.01         3.56 o
   4   2   2         74.31         73.18         1.84 o
   5   2   2        100.00        104.61         1.80 o
   6   2   2          2.98          3.26         0.37 o
  -6   3   2          0.78          0.76         0.15 o
  -5   3   2        145.37        149.27         2.54 o
  -4   3   2        312.01        307.89         5.00 o
  -3   3   2        467.68        448.92         7.15 o
  -2   3   2        376.26        370.10         4.80 o
  -1   3   2        139.48        137.15         1.82 o
   0   3   2          1.69          3.54         0.08 o
   1   3   2        155.34        162.99         1.86 o
   2   3   2         19.68         26.60         0.35 o
   3   3   2         79.02         83.00         1.12 o
   4   3   2        101.69        103.65         1.80 o
   5   3   2         37.42         38.21         1.17 o
   6   3   2         26.93         26.98         0.98 o
  -5   4   2         85.93         86.86         1.58 o
  -4   4   2         15.77         16.99         0.43 o
  -3   4   2         63.15         56.70         1.06 o
  -2   4   2          2.72          3.25         0.13 o
  -1   4   2         39.21         43.49         0.64 o
   0   4   2        380.67        409.18         4.60 o
   1   4   2         15.32         16.06         0.24 o
   2   4   2        113.68        119.18         1.62 o
   3   4   2        247.42        231.81         3.80 o
   4   4   2         44.33         43.91         0.89 o
   5   4   2          8.05          7.99         0.49 o
  -5   5   2         15.83         16.34         0.74 o
  -4   5   2          1.57          1.78         0.17 o
  -3   5   2          2.75          2.45         0.22 o
  -2   5   2          8.81          8.62         0.28 o
  -1   5   2         15.59         15.03         0.28 o
   0   5   2         90.38         85.78         1.21 o
   1   5   2         12.94         13.03         0.27 o
   2   5   2         97.51         91.22         1.28 o
   3   5   2         72.22         61.95         1.17 o
   4   5   2         67.34         68.70         1.30 o
   5   5   2          4.06          3.82         0.31 o
  -4   6   2         28.62         33.98         0.76 o
  -3   6   2         21.39         22.93         0.56 o
  -2   6   2          1.37          1.14         0.13 o
  -1   6   2         30.02         34.20         0.70 o
   0   6   2         37.80         40.46         0.78 o
   1   6   2          8.74          8.31         0.28 o
   2   6   2          7.83         10.18         0.29 o
   3   6   2          5.24          5.87         0.26 o
   4   6   2          0.83          0.91         0.18 o
  -3   7   2          0.51          0.40         0.13 o
  -2   7   2          4.85          4.36         0.37 o
  -1   7   2         24.97         23.21         0.54 o
   0   7   2         23.77         25.01         0.56 o
   1   7   2          1.88          1.85         0.40 o
   2   7   2        134.27        132.77         3.26 o
   3   7   2         40.50         39.93         1.23 o
   0   8   2          1.02          0.93         0.13 o
   1   8   2          6.37          7.31         0.37 o
  -6  -2   3          0.74          0.68         0.18 o
  -5  -2   3          7.03          6.64         0.31 o
  -4  -2   3          4.06          4.49         0.18 o
   3  -2   3         25.85         28.39         0.74 o
   4  -2   3         59.04         60.70         1.47 o
  -6  -1   3         49.73         48.41         1.29 o
  -5  -1   3         52.91         53.15         1.29 o
  -4  -1   3         14.33         13.28         0.31 o
  -3  -1   3         24.74         23.83         0.65 o
  -2  -1   3         81.98         64.96         1.06 o
  -1  -1   3        162.39        167.06         3.56 o
   2  -1   3        356.61        366.68         8.36 o
   3  -1   3         66.49         68.92         1.72 o
   4  -1   3          2.29          1.78         0.18 o
   5  -1   3         27.29         27.96         0.80 o
   6  -1   3        204.91        191.76         4.67 o
  -6   0   3         63.05         64.51         1.60 o
  -5   0   3          5.28          5.11         0.19 o
  -4   0   3         22.76         22.57         0.45 o
  -3   0   3          2.42          2.25         0.10 o
  -2   0   3        139.23        156.09         2.50 o
  -1   0   3         32.37         28.69         0.67 o
   0   0   3         28.24         29.18         0.40 o
   1   0   3         72.87         80.30         1.84 o
   2   0   3          5.54          4.79         0.18 o
   3   0   3          7.68          8.20         0.19 o
   4   0   3          7.13          9.12         0.25 o
   5   0   3         27.33         30.42         0.92 o
   6   0   3         63.75         63.10         1.66 o
  -6   1   3         49.96         49.12         0.95 o
  -5   1   3         52.63         51.81         1.26 o
  -4   1   3         14.29         13.86         0.55 o
  -3   1   3         24.64         23.31         0.37 o
  -2   1   3         81.78         64.58         0.89 o
  -1   1   3        162.53        155.85         2.31 o
   0   1   3         37.88         42.35         1.51 o
   1   1   3       3592.85       3502.05        46.63 o
   2   1   3        356.39        376.36         5.91 o
   3   1   3         66.44         71.64         1.72 o
   4   1   3          2.28          1.84         0.10 o
   5   1   3         27.46         27.96         0.86 o
   6   1   3        204.76        211.05         4.79 o
  -6   2   3          0.75          0.80         0.15 o
  -5   2   3          6.96          6.78         0.25 o
  -4   2   3          4.05          4.01         0.22 o
  -3   2   3          5.27          4.99         0.16 o
  -2   2   3         30.85         35.24         0.63 o
  -1   2   3       1298.77       1325.99        21.05 o
   0   2   3        128.67        131.21         1.71 o
   1   2   3         33.12         23.81         0.35 o
   2   2   3       1352.81       1478.37        21.51 o
   3   2   3         25.86         28.39         0.80 o
   4   2   3         59.01         63.35         1.60 o
   5   2   3         93.93         92.08         1.61 o
   6   2   3          7.41          7.99         0.49 o
  -6   3   3         33.96         35.94         0.77 o
  -5   3   3        230.52        231.40         3.80 o
  -4   3   3        359.10        357.58         5.76 o
  -3   3   3        491.30        474.53         7.56 o
  -2   3   3        147.91        160.28         2.13 o
  -1   3   3          6.76          7.46         0.15 o
   0   3   3        110.67        110.20         1.27 o
   1   3   3         88.82         95.89         1.28 o
   2   3   3         64.43         66.77         0.91 o
   3   3   3        125.27        127.08         1.69 o
   4   3   3         48.71         50.56         0.98 o
   5   3   3          1.79          1.29         0.25 o
   6   3   3         16.21         15.85         0.86 o
  -5   4   3         65.73         64.25         1.23 o
  -4   4   3         28.35         27.34         0.60 o
  -3   4   3        105.02        105.15         1.80 o
  -2   4   3          1.24          1.14         0.08 o
  -1   4   3         16.25         16.82         0.29 o
   0   4   3        158.64        169.51         2.25 o
   1   4   3          4.96          5.89         0.12 o
   2   4   3         17.36         15.70         0.25 o
   3   4   3         88.01         82.33         1.46 o
   4   4   3         16.17         13.46         0.39 o
   5   4   3          1.47          1.60         0.25 o
  -5   5   3          3.96          4.38         0.25 o
  -4   5   3         28.85         28.70         0.65 o
  -3   5   3         72.20         70.86         1.30 o
  -2   5   3          0.91          0.89         0.12 o
  -1   5   3        107.61        103.43         1.44 o
   0   5   3        550.82        545.64         7.07 o
   1   5   3         42.58         44.05         1.20 o
   2   5   3          7.16          6.65         0.19 o
   3   5   3        116.70         98.25         1.74 o
   4   5   3         28.96         25.75         0.61 o
   5   5   3         17.10         16.24         0.50 o
  -4   6   3          6.80          6.36         0.29 o
  -3   6   3         15.89         15.15         0.45 o
  -2   6   3         17.59         19.70         0.48 o
  -1   6   3        290.31        285.53         3.78 o
   0   6   3          0.11          0.76         0.10 o
   1   6   3          3.61          3.59         0.19 o
   2   6   3         11.61         12.16         0.34 o
   3   6   3          3.41          2.89         0.22 o
   4   6   3          0.13          0.00         0.10 o
  -3   7   3         13.62         15.38         0.45 o
  -2   7   3         10.53         10.63         0.49 o
  -1   7   3         22.04         18.87         0.48 o
   0   7   3        222.17        222.38         3.67 o
   1   7   3          7.08          6.92         0.26 o
   2   7   3         18.22         17.35         0.92 o
   3   7   3         58.53         63.41         2.15 o
   0   8   3          0.12          0.31         0.18 o
  -6  -2   4          2.49          2.58         0.25 o
  -5  -2   4         25.12         24.89         0.74 o
  -4  -2   4         95.17         93.14         2.21 o
   4  -2   4          4.87          4.61         0.25 o
   5  -2   4         56.57         52.28         1.41 o
  -6  -1   4         15.04         15.61         0.55 o
  -5  -1   4         31.98         31.33         0.86 o
  -4  -1   4         47.65         48.44         0.88 o
  -3  -1   4         66.12         61.81         1.04 o
  -2  -1   4        448.96        452.72         7.15 o
  -1  -1   4        957.39        979.24        21.08 o
   0  -1   4        176.48        197.72         4.30 o
   2  -1   4        391.55        434.63        10.57 o
   3  -1   4         35.93         41.84         1.04 o
   4  -1   4         84.31         83.87         2.03 o
   5  -1   4         21.83         22.31         0.68 o
   6  -1   4        124.64        120.05         3.01 o
  -6   0   4        121.69        116.49         2.77 o
  -5   0   4         91.31         78.44         1.39 o
  -4   0   4          0.11          0.68         0.09 o
  -3   0   4          0.01          0.12         0.04 o
  -2   0   4       1866.27       1907.76        36.98 o
  -1   0   4        928.29        886.48        15.61 o
   0   0   4        230.35        241.06         4.55 o
   1   0   4          2.00          4.42         0.18 o
   2   0   4        484.66        446.86        10.45 o
   3   0   4         23.03         17.29         0.32 o
   4   0   4          0.02          0.18         0.12 o
   5   0   4          3.86          4.30         0.31 o
   6   0   4        141.96        141.75         3.44 o
  -6   1   4         15.01         15.52         0.43 o
  -5   1   4         32.15         31.47         0.71 o
  -4   1   4         47.54         47.25         0.87 o
  -3   1   4         66.14         60.74         0.85 o
  -2   1   4        448.92        453.10         5.85 o
  -1   1   4        956.87        932.55        12.82 o
   0   1   4        176.51        190.95         4.53 o
   1   1   4        450.04        461.63         5.98 o
   2   1   4        392.32        446.45         7.00 o
   3   1   4         36.00         42.45         1.11 o
   4   1   4         84.38         82.57         2.95 o
   5   1   4         21.73         22.55         0.74 o
   6   1   4        124.65        131.73         3.13 o
  -6   2   4          2.48          1.91         0.16 o
  -5   2   4         25.05         24.50         0.56 o
  -4   2   4         95.19         92.81         1.61 o
  -3   2   4         25.94         24.19         0.39 o
  -2   2   4         28.57         26.78         0.40 o
  -1   2   4        884.60        961.45        15.34 o
   0   2   4         17.75         19.98         0.29 o
   1   2   4         70.32         73.35         1.70 o
   2   2   4        599.32        627.76         8.11 o
   3   2   4          5.30          9.35         1.35 o
   4   2   4          4.88          4.61         0.31 o
   5   2   4         56.57         56.83         1.54 o
   6   2   4          0.53          0.74         0.25 o
  -6   3   4         93.02         97.64         1.78 o
  -5   3   4        123.36        124.88         2.15 o
  -4   3   4        147.69        144.08         2.41 o
  -3   3   4        170.11        164.35         2.72 o
  -2   3   4         22.37         19.51         0.33 o
  -1   3   4         23.64         21.16         0.34 o
   0   3   4         21.75         21.29         0.33 o
   1   3   4         25.48         23.76         0.35 o
   2   3   4         11.66         11.46         0.21 o
   3   3   4        110.52        117.60         1.58 o
   4   3   4          2.80          2.89         0.25 o
   5   3   4          6.26          6.51         0.43 o
  -5   4   4         38.65         39.34         0.84 o
  -4   4   4         40.91         41.55         0.82 o
  -3   4   4        186.01        185.00         3.06 o
  -2   4   4        273.49        259.36         4.19 o
  -1   4   4         27.22         25.35         0.41 o
   0   4   4         89.26         86.44         1.21 o
   1   4   4         46.05         37.67         0.50 o
   2   4   4          8.37          8.82         0.17 o
   3   4   4         53.61         47.19         0.72 o
   4   4   4        131.79        123.22         2.13 o
   5   4   4         46.12         49.35         1.00 o
  -4   5   4          3.34          3.82         0.24 o
  -3   5   4         28.08         29.44         0.74 o
  -2   5   4         36.70         35.35         0.72 o
  -1   5   4         21.86         23.24         0.40 o
   0   5   4        531.03        517.68         6.72 o
   1   5   4        308.69        317.81         4.17 o
   2   5   4          9.90          8.59         0.20 o
   3   5   4          5.88          4.80         0.22 o
   4   5   4         57.11         59.09         1.15 o
   5   5   4         23.36         21.69         0.60 o
  -4   6   4         19.51         23.09         0.68 o
  -3   6   4         54.15         53.64         1.06 o
  -2   6   4          2.62          2.37         0.17 o
  -1   6   4          7.63          7.94         0.21 o
   0   6   4         42.94         45.87         0.89 o
   1   6   4         27.24         26.72         0.59 o
   2   6   4          0.67          0.68         0.12 o
   3   6   4          6.88          6.76         0.43 o
   4   6   4          0.84          0.99         0.15 o
  -3   7   4         42.62         50.49         1.06 o
  -2   7   4          5.90          6.51         0.37 o
  -1   7   4         24.11         22.00         0.74 o
   0   7   4         66.69         68.30         1.26 o
   1   7   4          1.57          1.93         0.18 o
   2   7   4          1.57          2.01         0.19 o
  -6  -2   5          3.17          3.50         0.31 o
  -5  -2   5         77.80         76.19         1.90 o
  -4  -2   5        293.78        278.14         6.27 o
   5  -2   5         15.74         14.38         0.55 o
  -6  -1   5          1.62          2.21         0.25 o
  -5  -1   5         53.35         48.91         1.29 o
  -4  -1   5         58.96         55.60         1.35 o
  -3  -1   5         34.89         31.49         0.56 o
  -2  -1   5        152.44        154.66         2.50 o
  -1  -1   5        860.31        996.32        21.26 o
   0  -1   5        884.69        956.69        20.95 o
   3  -1   5        344.03        358.01         8.17 o
   4  -1   5         22.31         24.46         0.68 o
   5  -1   5          7.67          8.23         0.37 o
   6  -1   5         41.91         40.98         1.17 o
  -6   0   5          4.16          3.07         0.25 o
  -5   0   5         29.54         26.66         0.58 o
  -4   0   5         87.45         86.14         2.21 o
  -3   0   5          3.69          2.70         0.18 o
  -2   0   5         67.11         59.23         0.80 o
  -1   0   5          7.32         10.69         0.19 o
   0   0   5        173.56        184.83         2.93 o
   1   0   5          0.30         -0.06         0.06 o
   2   0   5        115.64        121.28         2.77 o
   3   0   5          0.80          0.49         0.12 o
   4   0   5         21.45         24.46         0.74 o
   5   0   5          2.90          3.07         0.31 o
   6   0   5         43.13         41.10         1.23 o
  -6   1   5          1.61          1.85         0.17 o
  -5   1   5         53.20         49.70         0.95 o
  -4   1   5         59.03         56.22         1.00 o
  -3   1   5         34.86         31.13         0.47 o
  -2   1   5        152.58        156.52         2.30 o
  -1   1   5        860.15        937.28        12.30 o
   0   1   5        885.07        931.25        12.10 o
   1   1   5         37.75         39.56         0.56 o
   2   1   5        116.87        123.63         2.00 o
   3   1   5        344.15        367.05         8.17 o
   4   1   5         22.34         24.09         0.74 o
   5   1   5          7.66          7.99         0.43 o
   6   1   5         41.75         43.93         1.29 o
  -6   2   5          3.17          3.63         0.25 o
  -5   2   5         77.99         77.28         1.39 o
  -4   2   5        293.66        278.28         4.52 o
  -3   2   5        158.77        153.33         2.04 o
  -2   2   5         34.29         34.27         0.51 o
  -1   2   5        256.90        265.81         3.45 o
   0   2   5         35.79         37.17         0.65 o
   1   2   5        102.24         91.63         1.87 o
   2   2   5       1111.91       1155.66        23.22 o
   3   2   5        232.81        247.45         3.24 o
   4   2   5         80.84         85.47         2.15 o
   5   2   5         15.76         16.59         0.61 o
   6   2   5         17.98         16.22         0.68 o
  -6   3   5         89.07        102.73         3.20 o
  -5   3   5         11.80         11.30         0.52 o
  -4   3   5        155.11        147.87         2.50 o
  -3   3   5         67.89         62.23         0.91 o
  -2   3   5          2.73          2.58         0.13 o
  -1   3   5         35.94         30.64         0.59 o
   0   3   5          7.74          8.12         0.19 o
   1   3   5        130.11        133.75         2.93 o
   2   3   5         28.55         25.63         0.40 o
   3   3   5         79.94         93.72         1.29 o
   4   3   5         61.95         63.25         1.13 o
   5   3   5         49.67         53.82         1.54 o
  -5   4   5         12.56         13.44         0.40 o
  -4   4   5         24.77         25.59         0.61 o
  -3   4   5        212.32        201.44         3.32 o
  -2   4   5        478.73        467.42         7.45 o
  -1   4   5          6.55          6.80         0.18 o
   0   4   5         59.54         53.66         0.78 o
   1   4   5        428.73        422.33         5.46 o
   2   4   5         21.33         23.07         0.38 o
   3   4   5          8.55          6.88         0.24 o
   4   4   5         92.23         87.31         1.56 o
   5   4   5          6.23          6.98         0.32 o
  -4   5   5          6.91          7.31         0.24 o
  -3   5   5         95.42         93.70         1.65 o
  -2   5   5         39.81         40.49         0.80 o
  -1   5   5          9.70          9.29         0.22 o
   0   5   5        138.42        128.85         1.76 o
   1   5   5         16.75         17.46         0.33 o
   2   5   5         33.83         34.11         0.57 o
   3   5   5         18.81         20.04         0.50 o
   4   5   5         31.98         30.93         0.70 o
  -4   6   5          2.56          2.04         0.19 o
  -3   6   5         12.60         10.75         0.46 o
  -2   6   5         10.93         11.89         0.37 o
  -1   6   5         10.10          9.88         0.25 o
   0   6   5          3.14          2.95         0.17 o
   1   6   5        147.90        145.54         2.45 o
   2   6   5         33.17         32.29         0.69 o
   3   6   5          2.37          2.77         0.31 o
   4   6   5          3.86          3.18         0.28 o
  -3   7   5          0.23          0.31         0.18 o
  -2   7   5          2.13          1.88         0.17 o
  -1   7   5          8.00          8.36         0.43 o
   0   7   5         30.42         31.26         0.67 o
   1   7   5          1.74          1.51         0.15 o
   2   7   5         13.35         17.34         0.52 o
  -5  -2   6         49.63         46.39         1.29 o
   0  -2   6        189.38        215.90         4.85 o
  -6  -1   6          4.85          4.55         0.31 o
  -5  -1   6         56.73         52.47         1.35 o
  -4  -1   6         25.38         22.18         0.61 o
  -3  -1   6         97.21         88.52         1.50 o
  -2  -1   6         12.23         11.64         0.83 o
  -1  -1   6        332.65        363.85         7.87 o
   0  -1   6       1003.04       1099.72        24.27 o
   3  -1   6         85.47         83.44         2.03 o
   4  -1   6         58.39         63.53         1.60 o
   5  -1   6          0.53          0.25         0.12 o
   6  -1   6          1.27          1.04         0.25 o
  -6   0   6          2.38          3.13         0.25 o
  -5   0   6         13.55         10.26         0.43 o
  -4   0   6          7.72          6.60         0.37 o
  -3   0   6          1.63          1.76         0.10 o
  -2   0   6         19.60         19.86         0.31 o
  -1   0   6        316.95        307.79         3.99 o
   0   0   6        746.77        717.75        11.36 o
   1   0   6        296.86        291.66         6.51 o
   3   0   6          3.45          7.87         0.31 o
   4   0   6         79.66         85.77         2.09 o
   5   0   6         36.65         37.48         1.04 o
   6   0   6         18.02         16.90         0.68 o
  -6   1   6          4.90          4.24         0.31 o
  -5   1   6         56.74         51.74         1.00 o
  -4   1   6         25.20         21.99         0.47 o
  -3   1   6         97.39         90.27         1.52 o
  -2   1   6         12.19         10.91         0.23 o
  -1   1   6        332.62        349.68         4.55 o
   0   1   6       1003.07       1084.96        14.02 o
   1   1   6         50.66         55.16         0.75 o
   2   1   6          0.04          0.20         0.12 o
   3   1   6         85.29         87.19         2.03 o
   4   1   6         58.45         62.61         1.60 o
   5   1   6          0.52          0.43         0.18 o
   6   1   6          1.26          1.11         0.25 o
  -6   2   6          1.09          1.51         0.25 o
  -5   2   6         49.61         51.11         0.97 o
  -4   2   6        175.42        176.02         2.91 o
  -3   2   6        383.94        363.83         4.73 o
  -2   2   6         28.83         26.10         0.40 o
  -1   2   6        100.22        110.95         1.63 o
   0   2   6        189.14        218.33         3.61 o
   1   2   6         18.72         20.80         0.35 o
   2   2   6        284.12        288.84         4.29 o
   3   2   6        196.82        210.89         2.78 o
   4   2   6         38.33         41.28         0.80 o
   5   2   6          6.29          6.57         0.43 o
  -5   3   6          4.49          5.57         0.25 o
  -4   3   6        115.38        110.29         1.89 o
  -3   3   6         32.45         30.96         0.49 o
  -2   3   6         16.19         15.35         0.28 o
  -1   3   6         12.91         10.17         0.26 o
   0   3   6         34.28         35.02         0.65 o
   1   3   6         19.03         17.92         0.29 o
   2   3   6         20.49         19.44         0.33 o
   3   3   6        320.21        338.68         4.41 o
   4   3   6         49.29         48.17         0.91 o
   5   3   6         69.74         73.18         1.97 o
  -5   4   6         64.53         70.66         1.32 o
  -4   4   6          9.07          9.01         0.29 o
  -3   4   6          3.18          3.94         0.15 o
  -2   4   6        317.60        318.21         5.13 o
  -1   4   6          4.29          4.68         0.15 o
   0   4   6         22.00         22.41         0.45 o
   1   4   6        539.06        495.77        14.08 o
   2   4   6         15.50         14.65         0.28 o
   3   4   6          5.24          5.36         0.16 o
   4   4   6         23.95         22.74         0.80 o
   5   4   6          6.43          5.51         0.52 o
  -4   5   6          3.47          3.79         0.31 o
  -3   5   6          5.59          5.03         0.24 o
  -2   5   6        270.31        248.97         4.06 o
  -1   5   6        160.05        153.71         2.08 o
   0   5   6         68.63         70.18         1.02 o
   1   5   6        131.50        131.74         1.80 o
   2   5   6          8.51          8.30         0.28 o
   3   5   6          2.27          2.63         0.16 o
   4   5   6          4.90          4.24         0.26 o
  -3   6   6         29.73         29.08         0.71 o
  -2   6   6         23.57         23.17         0.54 o
  -1   6   6         28.46         28.43         0.52 o
   0   6   6          5.06          4.63         0.18 o
   1   6   6         19.67         20.14         0.47 o
   2   6   6         37.56         40.04         0.82 o
   3   6   6          8.38          8.23         0.49 o
  -2   7   6          3.72          2.73         0.40 o
  -1   7   6         60.60         62.18         1.66 o
   0   7   6         24.35         23.72         0.54 o
   1   7   6          6.41          6.63         0.58 o
   2   7   6         22.15         27.41         1.11 o
   0  -3   7         19.01         18.13         0.49 o
   0  -2   7        486.57        484.83        10.63 o
  -6  -1   7         23.53         21.94         0.74 o
  -5  -1   7         13.09         11.49         0.43 o
  -4  -1   7         83.04         66.72         1.66 o
  -3  -1   7        161.63        157.78         3.63 o
  -2  -1   7        134.38        128.07         2.09 o
  -1  -1   7        345.77        377.12         8.11 o
   0  -1   7        184.80        205.21         4.61 o
   1  -1   7         35.93         38.89         0.98 o
   4  -1   7         31.19         31.76         0.92 o
   5  -1   7         23.30         23.35         0.74 o
   6  -1   7          2.09          1.66         0.25 o
  -6   0   7         15.48         13.76         0.55 o
  -5   0   7          0.01         -0.12         0.12 o
  -4   0   7          6.63          6.32         0.24 o
  -3   0   7        123.55        124.53         2.18 o
  -2   0   7         54.89         54.40         1.50 o
  -1   0   7         70.84         65.42         0.90 o
   0   0   7         17.16         17.48         0.35 o
   1   0   7         48.97         49.21         1.17 o
   3   0   7         40.08         40.06         1.04 o
   4   0   7         38.73         37.72         1.04 o
   5   0   7          1.72          1.90         0.25 o
   6   0   7          0.00         -0.18         0.18 o
  -6   1   7         23.46         21.94         0.74 o
  -5   1   7         13.14         11.36         0.34 o
  -4   1   7         83.15         68.06         1.21 o
  -3   1   7        161.24        159.84         2.61 o
  -2   1   7        134.63        129.07         1.70 o
  -1   1   7        345.90        356.72         5.39 o
   0   1   7        184.75        205.39         3.20 o
   1   1   7         36.17         39.45         0.70 o
   2   1   7         11.29         10.01         0.24 o
   3   1   7         23.53         22.11         0.45 o
   4   1   7         31.02         32.50         0.92 o
   5   1   7         23.32         23.90         0.80 o
  -6   2   7         21.25         23.17         0.92 o
  -5   2   7         10.33         10.94         0.34 o
  -4   2   7        134.07        123.48         2.10 o
  -3   2   7        558.67        501.13        14.59 o
  -2   2   7         30.14         28.63         0.45 o
  -1   2   7        132.59        137.80         1.82 o
   0   2   7        486.35        474.39         6.14 o
   1   2   7          6.31          6.02         0.19 o
   2   2   7        114.59        122.50         1.63 o
   3   2   7        148.06        155.92         2.08 o
   4   2   7         46.04         50.87         1.26 o
   5   2   7          8.54          9.16         0.35 o
  -5   3   7         27.02         29.86         0.66 o
  -4   3   7         74.30         76.54         1.36 o
  -3   3   7         54.73         53.95         0.80 o
  -2   3   7         25.72         24.37         0.40 o
  -1   3   7         35.92         35.12         0.53 o
   0   3   7         19.05         17.84         0.29 o
   1   3   7         12.88         12.28         0.22 o
   2   3   7        287.63        290.45         3.80 o
   3   3   7        313.73        312.85         4.09 o
   4   3   7         35.59         36.32         0.72 o
   5   3   7         99.57        102.73         2.58 o
  -5   4   7        104.39        113.70         2.02 o
  -4   4   7         33.19         34.38         0.71 o
  -3   4   7          1.14          0.98         0.09 o
  -2   4   7        137.06        119.89         1.64 o
  -1   4   7         58.40         55.10         0.98 o
   0   4   7          2.24          2.04         0.13 o
   1   4   7        259.64        254.86         6.42 o
   2   4   7        190.79        189.59         2.52 o
   3   4   7         13.27         13.00         0.27 o
   4   4   7          5.36          6.39         0.43 o
   5   4   7          3.20          3.21         0.46 o
  -4   5   7         11.32         10.45         0.35 o
  -3   5   7          5.53          5.14         0.19 o
  -2   5   7          7.40          8.69         0.29 o
  -1   5   7        257.92        261.74         3.48 o
   0   5   7         10.26          9.75         0.23 o
   1   5   7          6.83          6.59         0.20 o
   2   5   7        118.27        119.33         1.69 o
   3   5   7          1.40          1.24         0.11 o
   4   5   7          1.18          0.61         0.15 o
  -3   6   7         12.76         12.32         0.38 o
  -2   6   7        103.33        103.72         1.82 o
  -1   6   7          2.20          2.52         0.19 o
   0   6   7          1.48          1.64         0.13 o
   1   6   7         12.60         12.73         0.37 o
   2   6   7         18.14         19.23         1.38 o
   3   6   7          4.56          4.12         0.37 o
  -2   7   7          6.09          7.74         0.49 o
  -1   7   7         93.90        101.62         2.52 o
   0   7   7          1.91          1.45         0.15 o
   1   7   7          2.88          3.32         0.22 o
   2   7   7          1.16          2.03         0.25 o
  -1  -2   8          1.45          1.90         0.18 o
   0  -2   8        274.40        287.42         6.45 o
  -5  -1   8          8.45          7.87         0.37 o
  -4  -1   8         19.77         16.16         0.55 o
  -3  -1   8        224.08        204.66         4.85 o
  -2  -1   8        375.88        370.00         6.30 o
  -1  -1   8          1.44          1.11         0.12 o
   0  -1   8        165.83        169.94         3.93 o
   1  -1   8        224.87        229.23         5.16 o
  -5   0   8          0.54          0.49         0.18 o
  -4   0   8          1.83          2.62         0.15 o
  -3   0   8        199.38        205.80         3.34 o
  -2   0   8         79.71         77.69         2.57 o
  -1   0   8         93.20         97.10         1.59 o
   0   0   8         10.62         10.74         0.40 o
   1   0   8       1265.48       1252.47        28.02 o
   2   0   8         10.03         10.75         0.37 o
   4   0   8        109.51        111.94         2.70 o
   5   0   8        103.16        102.67         2.52 o
  -5   1   8          8.44          7.79         0.29 o
  -4   1   8         19.79         16.60         0.41 o
  -3   1   8        224.62        217.34         5.80 o
  -2   1   8        375.98        366.45         4.78 o
  -1   1   8          1.44          1.70         0.15 o
   0   1   8        165.78        173.01         2.56 o
   1   1   8        224.78        230.08         3.93 o
   2   1   8         68.21         72.89         1.24 o
   3   1   8         19.88         18.86         0.61 o
   4   1   8         10.28          9.28         0.43 o
   5   1   8         37.07         39.44         1.17 o
  -5   2   8         11.30         11.04         0.74 o
  -4   2   8         37.40         33.95         0.92 o
  -3   2   8         83.58         91.46         1.56 o
  -2   2   8         60.35         58.93         0.86 o
  -1   2   8          1.46          1.58         0.08 o
   0   2   8        274.46        287.86         4.40 o
   1   2   8          7.95          9.95         0.24 o
   2   2   8         50.75         50.75         0.73 o
   3   2   8         23.24         23.61         0.40 o
   4   2   8         25.97         28.27         0.61 o
   5   2   8          7.25          6.89         0.52 o
  -5   3   8         14.96         17.55         0.49 o
  -4   3   8         73.12         71.11         1.30 o
  -3   3   8          5.79          5.29         0.26 o
  -2   3   8         17.06         15.59         0.40 o
  -1   3   8         18.53         16.31         0.28 o
   0   3   8          5.69          4.79         0.17 o
   1   3   8         59.63         61.36         0.86 o
   2   3   8        264.53        262.66         3.44 o
   3   3   8         60.74         60.66         0.89 o
   4   3   8        146.55        145.64         2.45 o
   5   3   8         23.49         24.03         0.86 o
  -4   4   8         16.28         19.09         0.49 o
  -3   4   8          9.68          9.31         0.31 o
  -2   4   8          5.82          3.23         0.15 o
  -1   4   8         93.04         82.49         1.67 o
   0   4   8         19.71         17.96         0.92 o
   1   4   8        124.85        124.54         2.09 o
   2   4   8         95.38         93.89         1.31 o
   3   4   8         31.71         34.53         0.99 o
   4   4   8         84.88         90.57         2.27 o
  -4   5   8         23.69         24.77         0.65 o
  -3   5   8          7.12          7.33         0.23 o
  -2   5   8        136.73        123.22         1.71 o
  -1   5   8        192.44        192.90         3.19 o
   0   5   8          6.37          6.00         0.19 o
   1   5   8          4.29          4.06         0.19 o
   2   5   8         20.71         20.92         2.24 o
   3   5   8          6.40          5.28         0.31 o
   4   5   8          1.35          1.42         0.17 o
  -3   6   8          7.33          7.19         0.23 o
  -2   6   8         12.93         14.44         0.43 o
  -1   6   8         49.66         43.17         0.87 o
   0   6   8         22.40         21.89         0.41 o
   1   6   8          0.65          0.89         0.22 o
   2   6   8         37.95         38.55         1.51 o
  -1   7   8         21.99         24.58         0.92 o
   0   7   8         24.98         27.16         0.92 o
   1   7   8          1.72          1.48         0.17 o
   0  -2   9        265.41        272.92         6.02 o
   1  -2   9          3.54          3.69         0.25 o
  -5  -1   9          8.38          8.11         0.37 o
  -4  -1   9          2.35          2.27         0.25 o
  -3  -1   9         79.56         79.38         1.97 o
  -2  -1   9        461.09        454.23        10.51 o
  -1  -1   9         12.00         11.55         0.37 o
   0  -1   9          8.33          9.83         0.37 o
   1  -1   9         43.45         35.33         0.92 o
   2  -1   9         49.40         50.38         1.29 o
  -5   0   9         56.43         54.07         1.41 o
  -4   0   9          6.11          6.27         0.31 o
  -3   0   9          3.84          3.31         0.19 o
  -2   0   9          0.29          0.57         0.07 o
  -1   0   9         96.37         99.23         1.32 o
   0   0   9          0.48          0.43         0.12 o
   1   0   9        149.26        146.35         3.38 o
   2   0   9          5.62          5.84         0.31 o
   3   0   9          9.79          8.66         0.37 o
   5   0   9         44.63         43.50         1.23 o
  -5   1   9          8.35          8.91         0.43 o
  -4   1   9          2.36          1.93         0.15 o
  -3   1   9         79.39         84.46         1.43 o
  -2   1   9        461.40        474.33         6.07 o
  -1   1   9         11.98         11.36         0.21 o
   0   1   9          8.33         10.58         0.29 o
   1   1   9         43.34         34.84         0.65 o
   2   1   9         49.34         50.32         1.29 o
   3   1   9          0.45          0.46         0.09 o
   4   1   9          9.50          9.77         0.30 o
   5   1   9         37.24         35.82         1.08 o
  -5   2   9         16.28         17.21         0.47 o
  -4   2   9          9.30          8.68         0.29 o
  -3   2   9        147.31        134.16         2.26 o
  -2   2   9         49.48         51.18         0.81 o
  -1   2   9         26.51         25.79         0.41 o
   0   2   9        265.58        265.90         6.05 o
   1   2   9          3.53          3.71         0.31 o
   2   2   9         26.84         26.43         0.43 o
   3   2   9         62.38         60.10         0.87 o
   4   2   9         16.26         16.44         0.74 o
   5   2   9          6.49          7.16         0.30 o
  -5   3   9         36.36         34.76         0.77 o
  -4   3   9         10.19          9.88         0.37 o
  -3   3   9          4.02          4.17         0.20 o
  -2   3   9         31.28         29.35         0.48 o
  -1   3   9         15.25         16.64         0.30 o
   0   3   9         72.21         71.28         1.75 o
   1   3   9         80.54         84.30         1.43 o
   2   3   9        230.73        238.35         4.10 o
   3   3   9        212.57        215.49         6.59 o
   4   3   9         96.06         92.13         1.61 o
   5   3   9          4.86          3.75         0.37 o
  -4   4   9         17.39         19.87         0.49 o
  -3   4   9         47.29         46.97         0.77 o
  -2   4   9          5.19          5.88         0.19 o
  -1   4   9         93.62         77.03         1.37 o
   0   4   9          3.83          3.23         0.17 o
   1   4   9         11.70         11.48         0.32 o
   2   4   9         14.03         14.52         0.31 o
   3   4   9         67.03         66.00         0.96 o
   4   4   9         92.42         91.49         2.33 o
  -4   5   9        111.92        123.99         2.95 o
  -3   5   9         15.18         15.00         0.34 o
  -2   5   9          7.56          6.18         0.31 o
  -1   5   9        215.30        216.57         3.56 o
   0   5   9         76.34         72.25         1.28 o
   1   5   9          0.30          0.37         0.09 o
   2   5   9          7.44          7.91         0.28 o
   3   5   9         17.94         16.96         0.61 o
  -3   6   9          1.25          1.84         0.25 o
  -2   6   9         16.65         16.59         0.47 o
  -1   6   9         32.88         36.35         0.76 o
   0   6   9        403.78        412.19         5.43 o
   1   6   9          6.11          6.26         0.24 o
   2   6   9          9.89          9.00         0.86 o
   1  -3  10        113.04        110.28         2.58 o
   0  -2  10          7.11          6.33         0.31 o
   1  -2  10          4.59          3.93         0.25 o
  -5  -1  10         87.27         86.33         2.15 o
  -4  -1  10          7.95          7.99         0.37 o
  -3  -1  10          7.71          6.57         0.31 o
  -2  -1  10        616.80        593.02        14.69 o
  -1  -1  10         50.25         52.96         1.35 o
   0  -1  10         38.59         38.15         0.98 o
   1  -1  10         22.90         23.66         0.68 o
   2  -1  10         65.33         61.62         1.54 o
  -5   0  10          4.93          6.51         0.37 o
  -4   0  10          6.95          6.27         0.31 o
  -3   0  10          0.05          0.37         0.09 o
  -2   0  10        423.49        443.51         7.06 o
  -1   0  10        901.41        943.73        21.08 o
   0   0  10         53.71         55.97         1.41 o
   1   0  10        148.36        152.56         3.50 o
   2   0  10        177.51        176.27         4.06 o
   3   0  10         22.86         24.33         0.74 o
   4   0  10          3.81          3.32         0.31 o
  -5   1  10         87.52         87.25         2.15 o
  -4   1  10          7.98          8.28         0.31 o
  -3   1  10          7.65          7.21         0.25 o
  -2   1  10        616.49        668.16         8.40 o
  -1   1  10         50.11         53.75         0.77 o
   0   1  10         38.48         37.98         0.72 o
   1   1  10         22.91         23.35         0.83 o
   2   1  10         65.22         61.44         1.54 o
   3   1  10          7.13          7.62         0.37 o
   4   1  10          5.96          6.29         0.28 o
   5   1  10          8.91          7.57         0.35 o
  -5   2  10          6.95          6.46         0.29 o
  -4   2  10         31.90         32.35         0.69 o
  -3   2  10         46.98         42.82         0.82 o
  -2   2  10          3.04          3.11         0.12 o
  -1   2  10         14.23         16.23         0.87 o
   0   2  10          7.06          6.30         0.22 o
   1   2  10          4.59          3.94         0.18 o
   2   2  10         58.97         54.32         0.98 o
   3   2  10         99.10        103.36         1.78 o
   4   2  10         25.58         25.59         0.56 o
   5   2  10         11.65         11.49         0.55 o
  -4   3  10         14.47         14.88         0.55 o
  -3   3  10         26.74         24.80         0.56 o
  -2   3  10         61.70         61.23         1.33 o
  -1   3  10         17.77         12.96         0.37 o
   0   3  10         36.49         31.41         0.63 o
   1   3  10        112.96        108.32         1.85 o
   2   3  10        146.95        146.81         3.68 o
   3   3  10        140.87        141.74         3.22 o
   4   3  10         57.49         57.26         1.09 o
  -4   4  10         88.93        102.80         1.82 o
  -3   4  10         51.36         48.44         0.77 o
  -2   4  10         16.50         15.94         0.43 o
  -1   4  10         66.35         55.14         1.04 o
   0   4  10          0.31          0.49         0.10 o
   1   4  10          5.27          4.65         0.22 o
   2   4  10          0.46          0.51         0.18 o
   3   4  10         13.76         13.85         0.51 o
   4   4  10         68.37         65.03         1.81 o
  -3   5  10         45.58         46.55         0.74 o
  -2   5  10          4.65          4.27         0.24 o
  -1   5  10          6.78          7.25         0.28 o
   0   5  10          3.87          3.37         0.19 o
   1   5  10          9.14          9.18         0.49 o
   2   5  10          1.85          1.87         0.52 o
   3   5  10          0.61          0.55         0.18 o
  -2   6  10          5.06          6.13         0.31 o
  -1   6  10         10.39          8.42         0.32 o
   0   6  10         19.08         18.08         0.57 o
   1   6  10          1.93          2.91         0.21 o
   2   6  10          1.13          0.80         0.18 o
   2  -3  11          2.67          2.95         0.25 o
   0  -2  11          4.57          4.49         0.25 o
   1  -2  11          5.00          5.10         0.31 o
   2  -2  11         20.94         20.58         0.61 o
  -5  -1  11         54.73         54.80         1.60 o
  -4  -1  11         64.37         63.96         1.66 o
  -1  -1  11         21.96         23.29         0.74 o
   0  -1  11         32.60         32.87         0.86 o
   1  -1  11          2.98          2.58         0.25 o
   2  -1  11        111.98        108.63         2.58 o
   3  -1  11         31.33         30.66         0.92 o
  -5   0  11          0.35          0.12         0.18 o
  -4   0  11          0.84          0.92         0.18 o
  -3   0  11          1.39          1.29         0.22 o
  -2   0  11          7.16          7.09         0.25 o
  -1   0  11         21.99         23.41         0.74 o
   0   0  11          6.99          6.76         0.37 o
   1   0  11          4.22          4.30         0.25 o
   2   0  11          2.37          3.01         0.25 o
   3   0  11          8.55          7.44         0.37 o
   4   0  11          0.08          0.06         0.18 o
  -5   1  11         54.57         55.17         1.47 o
  -4   1  11         64.42         65.62         1.21 o
  -3   1  11          0.55          0.66         0.10 o
  -2   1  11          8.89          9.07         0.57 o
  -1   1  11         22.14         23.73         0.40 o
   0   1  11         32.62         31.74         0.63 o
   1   1  11          2.97          2.66         0.18 o
   2   1  11        112.06        107.33         2.58 o
   3   1  11         31.22         31.70         0.92 o
   4   1  11         29.57         29.62         0.92 o
  -5   2  11         63.93         69.06         1.97 o
  -4   2  11         38.17         40.84         0.84 o
  -3   2  11          0.03         -0.07         0.10 o
  -2   2  11          6.69          7.10         0.19 o
  -1   2  11          4.49          4.28         0.19 o
   0   2  11          4.49          4.74         0.19 o
   1   2  11          5.01          4.79         0.22 o
   2   2  11         20.87         20.34         0.46 o
   3   2  11        259.70        265.61         6.08 o
   4   2  11         53.76         56.38         1.09 o
  -4   3  11         34.14         38.08         0.80 o
  -3   3  11         67.73         71.24         1.32 o
  -2   3  11         32.76         28.41         0.60 o
  -1   3  11         30.11         28.03         0.60 o
   0   3  11         78.33         67.00         1.19 o
   1   3  11        173.76        165.59         2.74 o
   2   3  11          2.66          2.59         0.19 o
   3   3  11         65.11         64.36         1.90 o
   4   3  11          8.52          8.60         0.46 o
  -4   4  11         33.28         36.92         1.04 o
  -3   4  11         44.23         47.42         0.94 o
  -2   4  11          0.89          0.55         0.10 o
  -1   4  11          4.65          3.63         0.28 o
   0   4  11          1.03          1.42         0.15 o
   1   4  11         49.84         45.25         1.04 o
   2   4  11         28.91         26.62         0.59 o
   3   4  11          2.75          2.45         0.16 o
  -3   5  11         41.48         42.88         1.29 o
  -2   5  11         28.06         28.14         0.65 o
  -1   5  11         18.45         19.27         0.55 o
   0   5  11         20.47         18.06         0.58 o
   1   5  11         52.87         51.68         0.98 o
   2   5  11         17.62         16.93         1.11 o
  -1   6  11         13.72         12.60         0.61 o
   0   6  11        231.70        244.26         4.08 o
   1   6  11         88.45         89.95         1.65 o
   2  -3  12          6.00          5.47         0.37 o
   1  -2  12         38.56         34.83         0.92 o
   2  -2  12          8.05          8.05         0.37 o
   3  -2  12         45.04         45.53         1.23 o
  -1  -1  12         30.57         31.52         0.92 o
   0  -1  12        200.61        206.57         4.73 o
   1  -1  12         67.68         67.83         1.66 o
   2  -1  12         33.46         33.30         0.92 o
   3  -1  12         65.23         59.11         1.54 o
   4  -1  12         26.01         25.01         0.86 o
  -4   0  12        105.94        125.40         3.01 o
  -3   0  12          0.86          1.41         0.18 o
  -2   0  12         67.18         67.28         1.78 o
  -1   0  12       1434.69       1512.17        33.67 o
   0   0  12         65.92         67.28         1.72 o
   1   0  12          3.27          3.01         0.25 o
   2   0  12          0.06          0.00         0.12 o
   3   0  12          8.44          7.50         0.43 o
   4   0  12          4.98          5.16         0.43 o
  -4   1  12         20.07         19.91         0.68 o
  -3   1  12         32.12         33.09         0.69 o
  -2   1  12          0.72          0.93         0.12 o
  -1   1  12         30.52         31.27         0.63 o
   0   1  12        200.45        205.75         3.37 o
   1   1  12         67.73         66.17         1.72 o
   2   1  12         33.54         33.36         0.98 o
   3   1  12         65.45         60.70         1.60 o
   4   1  12         25.99         23.90         0.86 o
  -4   2  12         68.59         71.96         1.34 o
  -3   2  12          3.05          2.81         0.20 o
  -2   2  12          0.19          0.17         0.10 o
  -1   2  12         22.51         23.26         0.52 o
   0   2  12         15.29         14.71         0.37 o
   1   2  12         38.57         33.21         0.68 o
   2   2  12          8.04          8.16         0.28 o
   3   2  12         44.94         45.89         1.29 o
   4   2  12         90.66         95.97         2.40 o
  -4   3  12         11.45         13.00         0.71 o
  -3   3  12         22.77         28.74         0.63 o
  -2   3  12         77.46         72.55         2.55 o
  -1   3  12          8.72          7.81         0.29 o
   0   3  12         89.50         80.29         1.41 o
   1   3  12          3.48          3.69         0.22 o
   2   3  12          5.98          5.47         0.26 o
   3   3  12          1.36          1.63         0.17 o
  -3   4  12          5.78          7.44         0.55 o
  -2   4  12          0.82          0.98         0.25 o
  -1   4  12         56.99         53.80         2.83 o
   0   4  12          8.55          9.12         0.37 o
   1   4  12         12.39         11.98         0.40 o
   2   4  12         94.41         89.31         3.96 o
   3   4  12          0.44          0.59         0.13 o
  -2   5  12          3.88          3.20         0.31 o
  -1   5  12          2.19          2.16         0.19 o
   0   5  12          2.55          2.57         0.40 o
   1   5  12         66.93         66.44         4.15 o
   2   5  12          3.96          5.74         0.52 o
   3  -3  13         15.79         15.61         0.61 o
   1  -2  13         42.26         39.26         1.04 o
   2  -2  13          9.03          8.97         0.43 o
   3  -2  13         38.47         38.83         1.11 o
   0  -1  13        144.66        151.70         3.50 o
   1  -1  13          7.50          6.94         0.37 o
   2  -1  13          3.95          3.69         0.31 o
   3  -1  13          9.06          7.31         0.43 o
  -4   0  13         21.40         23.10         0.74 o
  -3   0  13         82.76         87.99         2.15 o
  -2   0  13          0.05         -0.18         0.18 o
  -1   0  13         24.85         27.10         0.86 o
   0   0  13          3.84          4.55         0.37 o
   1   0  13         35.08         33.67         0.98 o
   2   0  13          0.15          0.25         0.18 o
   3   0  13          4.46          4.12         0.37 o
  -4   1  13         23.54         25.19         0.80 o
  -3   1  13         14.62         15.40         0.43 o
  -2   1  13          1.01          1.04         0.25 o
  -1   1  13         62.99         66.31         1.19 o
   0   1  13        144.56        148.31         2.50 o
   1   1  13          7.43          7.87         0.43 o
   2   1  13          3.94          4.67         0.37 o
   3   1  13          9.03          8.11         0.43 o
  -4   2  13         14.46         14.70         0.44 o
  -3   2  13          7.33          8.09         0.31 o
  -2   2  13         26.54         28.98         0.65 o
  -1   2  13         57.39         61.90         1.15 o
   0   2  13         30.43         29.19         0.65 o
   1   2  13         42.28         38.86         1.17 o
   2   2  13          9.04          9.18         0.68 o
   3   2  13         38.50         39.57         1.17 o
  -3   3  13        103.27        121.16         3.13 o
  -2   3  13         17.34         19.09         0.49 o
  -1   3  13          4.20          3.91         0.24 o
   0   3  13         23.94         21.15         0.50 o
   1   3  13          0.26          0.47         0.15 o
   2   3  13          6.64          6.95         0.30 o
   3   3  13         15.82         15.13         1.04 o
  -2   4  13          1.98          1.21         0.25 o
  -1   4  13         35.49         36.36         0.80 o
   0   4  13          6.97          7.45         0.29 o
   1   4  13         21.28         18.46         0.74 o
   2   4  13         15.18         13.21         0.58 o
  -1   5  13         10.59         10.63         0.68 o
   0   5  13         17.29         18.31         0.92 o
   1  -2  14          4.65          5.59         0.43 o
   2  -2  14         48.56         46.88         1.29 o
   3  -2  14         18.53         16.71         0.68 o
   0  -1  14        289.30        309.29         6.94 o
   1  -1  14         31.45         28.45         0.86 o
   2  -1  14          3.83          3.07         0.31 o
   3  -1  14          2.42          1.90         0.31 o
  -1   0  14          1.99          1.41         0.25 o
   0   0  14         34.28         35.02         1.04 o
   1   0  14         49.60         47.80         1.29 o
   2   0  14         29.49         30.84         0.92 o
   3   0  14          0.53          0.37         0.25 o
  -3   1  14         90.12        109.33         3.84 o
  -2   1  14          2.58          2.95         0.31 o
  -1   1  14         18.03         18.72         0.58 o
   0   1  14        289.30        298.85         7.00 o
   1   1  14         31.44         29.80         0.92 o
   2   1  14          3.84          3.87         0.37 o
   3   1  14          2.42          3.01         0.37 o
  -3   2  14          9.72         10.45         0.61 o
  -2   2  14         46.77         54.74         1.60 o
  -1   2  14          2.39          2.35         0.19 o
   0   2  14          0.64          1.28         0.17 o
   1   2  14          4.66          4.80         0.26 o
   2   2  14         48.61         47.92         1.35 o
  -2   3  14          6.18          6.28         0.34 o
  -1   3  14          3.82          3.67         0.25 o
   0   3  14          0.96          0.82         0.15 o
   1   3  14          2.54          2.87         0.22 o
   2   3  14         29.76         27.35         1.32 o
  -2   4  14         18.90         16.77         0.61 o
  -1   4  14         38.86         37.20         1.01 o
   0   4  14          6.75          6.32         0.58 o
   1   4  14          6.25          5.78         0.49 o
   2  -2  15          2.27          1.84         0.25 o
   0  -1  15        160.01        168.84         4.06 o
   1  -1  15         11.81         12.35         0.55 o
   2  -1  15         34.29         32.68         0.98 o
  -1   0  15          3.07          3.07         0.37 o
   0   0  15          0.28          0.61         0.18 o
   1   0  15          4.97          5.35         0.37 o
   2   0  15         10.73          9.89         0.49 o
  -2   1  15         24.48         28.57         0.98 o
  -1   1  15          6.64          6.82         0.43 o
   0   1  15        160.14        164.47         3.99 o
   1   1  15         11.75         11.80         0.55 o
   2   1  15         34.29         32.99         1.04 o
  -2   2  15         85.06        100.45         2.64 o
  -1   2  15          7.96          8.57         0.34 o
   0   2  15         19.54         17.30         0.48 o
   1   2  15        221.70        212.33         3.52 o
   2   2  15          2.27          2.03         0.43 o
  -1   3  15          1.78          2.23         0.22 o
   0   3  15         27.46         27.78         0.65 o
   1   3  15          8.49          7.50         0.68 o
   1  -1  16         42.27         40.98         1.17 o
  -1   0  16          2.67          2.15         0.31 o
   0   0  16          0.08          0.31         0.18 o
   1   0  16          3.51          4.06         0.37 o
  -2   1  16         38.52         43.50         1.35 o
  -1   1  16         25.60         28.14         0.98 o
   0   1  16          1.95          1.72         0.25 o
   1   1  16         42.37         40.92         1.23 o
  -1   2  16          7.38          8.44         0.34 o
   0   2  16         27.85         26.56         0.65 o
                                                
